# Supplementary material for: Rapid bursts of androgen-binding protein (Abp) gene duplication occurred independently in diverse mammals
Source: BMC Evol Biol. 2008 Feb 12;8:46. doi: 10.1186/1471-2148-8-46 (PMC2291036; doi:10.1186/1471-2148-8-46)
Supplement: Additional file 3 — Predicted and sequenced intron sequences for rodent and rabbit Abpa genes. FASTA formatted intron 2 sequences for rodent and rabbit Abpa genes used in constructing Figure 2. [file 1471-2148-8-46-S3.TXT]

>B6_a1 
ATGAGTCTCTATGTGTCTGGTTAGGAGCAGCGCTTATGCTCTTGCACACCACT---GAAC CTTCTCTGAGAATCCAGAAATGTGACACACCTGATTGAAGATGTCAGAAGAATGGGGCAC AAAGGGACTCTCAGTCTGCTTGAGCTGGACGTGGCTGCTCAACTCAGCCAAGCCACACTA GA-TCCCTGCATGAGATTAGCCTCCATCAGCCTTC-ATGACACAGCCTCCCAAGTATAGC TGCACAAGCTTGGGGCCTGGCACCCTTCTCCATCCTGGAAGTTTTATCCTAACTTTTTAA GCCTACCACTCCAGCCCCAAAA-CACTCATCTGTTTTCCTGTTCTCTGCACTTCCAAGGC CACTCTGTGGAATCCAGGCCTGGGACATTCAAGAGCAGAATTAAGTTGAAGCC-CCT--- -GTTGTTCTTAGAACTTGT-GGGATAGAT----TACTGC-TTGAGCTGCATATACCTAAG TGTCATCATCATCATGTGACAGAAGTCAGTTCCCTTGTTGAGTCC--AGCTGCCTACAGG CTCACATGAGGCCCTGTCAGTTCCTCCCCATTCTTTCCCACTTGTGCCTATGGTGTCTCA CAAGATGACTCCTCCAATCTGACTGGATTGAAGGCTCTTTACA-AAGCTTGTCTCAACAG GTTGGGGAAAAGGCTTCCT-GGTCATAGTCAGACACAGGAGCAATT-GCAAACCAGCTAC TGGTCCTTCTAGGATGTATCTCCATGGATAGATAGTGGGGCATGAGGTCTCCATTACCTC TGAGGCTTAACTTGGCTTTCTCTTTGCAG 
>car_a1 
GTGAGTCTCTATGTGTCTGGTTAGAGGCAGGGCTTGTGCTCCTACCCACCACT---AAAG CTTCTTTTAGAATCCAGAAATGTGACACACCTGATTGAGGATATCAGGAGGATGGGGCAG GAAGGGACTCTCAGGCTGCCTGAGCTGGGCCTCCCTGCTCAACTCAGCCAAGCCACACTA G--TCCCTGCCCATGTTTGGCCTCCATCAGCCTTC-CTGACAGAGCCTTCCAAGTCTAGG TGCACATGCTTGGGACCTGGCACACTTCTCCAGCCTGGGTCTTCTATCCAAACTTTTCAA GCTTACCAATCCAGCCCCAAAA-TACTCAACTGTTTACCTGTTCTTTGCACTTCTAAGGC CACTTGGTGGACTCCAGGCTGGGGACATTCAAGGATAGCATTAAATCGAAGCC-CCT--- -GTTGTTCTTAGAACTGGT-GGGATAAGT----CA-TGC-CTCAGATGCAGATATCTAAG TGACATCATCATCATGTGACAGGAGTCAGTTCCCTTGT-GGGGCCCCAGCTGTCCAGAGG ATCACATGGAAGCCTGTCAACTCCTCCCCATTATGTCCCACTTGTGCCTATGTTGTCTCA CAAGGTGACTCCTCCAATCTGACTGGATTGGAGGCTCTTTACA-AAGCTTATCTCAACAG GTTAACGATAAGGTTCCAT-GGTCATAGTCAGACCCAGAA--AATT-GTGAAACAGCTAC AGGTCCTTCTAGAAGATGACTCCATGCATGGTGGGTGAGGCATGANNNCTC-ACTCCCAN CGNAGAC---CTTGGCTTTCTGTCTGCAG 
>B6_a2 
GTGAGTCTCTATGTGTCTGGTTAGGGGCAGGAATTGTGCTCCTACCCACCACT---GAAG CTTGTCTGAGAATCCAGAAATGTGACACACCTGGTTGAGGATGTCAGGAGGATGGGGCAC AAAGGGACTCTCAGGCTGCCTGAGCTGGGCCTGGCTGCTCAGCTCAGCCAAGCCACACTA GAATCCCTGC-TGTGTTTGGCCTCCATCAGCCTTC-CTGACA--ACCTCCCGAGTCTAGC TGCACAAGCTTGGGGCCTAAAACCCT-CTTCAGCCTGGGTCTTTTATCCTAACTTTTCAA GACTACCACTCCAGCCTCAAAA-TATTCATCTGTTTTCCTGTTCTCAGCACTTCCAAGAC TGTTCTGTGAAATCCAGGCCTGGGACATTCAATGGTAGAATTAAATTGAAGCC-CCT--- -GTTGGTCTTA-AACTGGT-GGGATAAGT----CATTGC-TTTAGCTGCAGATATCTGAA GGACATCATCAT---GTGACAAGAATCAGTTCTCTTGT-GGGTCCCCAGCTTCCCACAGG CGCACATGGAGGCCTTCCAGCTCCTCCCCATTCTGTCCCACTTGTACCTATGGTGTCTCA CAAGGTGACGCCTCCAATCTGACTGGATTGGAGGCTCTTTACA-AAGCTTGTCTCAAGAG GT-----------CCTC----------ATCAGACACAAGAGCAATT-GCAAATGAGCTAC AGGTCCTTCTAGGAGGTGTCTCAATGGATGGGCAGTGGGGCATGAGGTCTCCATTACCTC TGAGGCCTCATTTGGCTTTCTGTTTGCAG 
>dom_a2 
GTGAGTCTCTATGTGTCTGGTTAGGGGCAGGAATTGTGCTCCTACCCACCACT---GAAG CTTGTCTGAGAATCCAGAAATGTGACACACCTGGTTGAGGATGTCAGGAGGATGGGGCAC AAAGGGACTCTCAGGCTGCCTGAGCTGGGCCTGGCTGCTCAGCTCAGCCAAGCCACACTA GA-TCCCTGC-TGTGTTTGGCCTCCATCAGCCTTC-CTGACA--ACCTCCCGAGTCTAGC TGCACAAGCTTGGGGCCTAAAACCCT-CTTCAGCCTGGGTCTTTTATCCTAACTTTTCAA GACTACCACTCCAGCCTCAAAA-TATTCATCTGTTTTCCTGTTCTCAGCACTTCCAAGAC TGTTCTGTGAAATCCAGGCCTGGGACATTCAATGGTAGAATTAAATTGAAGCC-CCT--- -GTTGGTCTTA-AACTGGT-GGGATAAGT----CATTGC-TTTAGCTGCAGATATCTGAA GGACATCATCAT---GTGACAAGAATCAGTTCTCTTGT-GGGTCCCCAGCTTCCCACAGG CGCACATGGAGGCCTTCCAGCTCCTCCCCATTCTGTCCCACTTGTACCTATGGTGTCTCA CAAGGTGACGCCTCCAATCTGACTGGATTGGAGGCTCTTTACA-AAGCTTGTCTCAAGAG GT-----------CCTC----------ATCAGACACAAGAGCAATT-GCAAATGAGCTAC AGGTCCTTCTAGGAGGTGTCTCAATGGATGGGCAGTGGGGCATGAGGTCTCCATTACCTC TGAGGCCTCATTTGGCTTTCTGTTTGCAG 
>cas_a2 
GTGAGTCTCTATGTGTCTGGTTAGGGGCAGGAATTGTGCTCCTACCCACCACT---GAAG CTTGTCTGAGAATCCAGAAATGTGACACACCTGGTTGAGGATGTCAGGAGGATGGGGCAC AAAGGGACTCTCAGGCTGCCTGAGCTGGGCCTGGCTGCTCAGCTCAGCCAAGCCACACTA GA-TCCCTGC-TGTGTTTGGCCTCCATCAGCCTTC-CTGACA--ACCTCCCGAATCTAGC TGCACAAGCTTGGGGCCTAAAACCCT-CTTCAGCCTGGGTCTTTTATCCTAACTTTTCAA GACTACCACTCCAGCCTCAAAA-TATTCATCTGTTTCCCTGTTCTCAGCACTTCCAAGAC TGTTCTGTGAAATCCAGGCCTGGGACATTCAATGGTAGAATTAAATTGAAGCC-CCT--- -GTTGGTCTTA-AACTGGT-GGGATAAGT----CATTGC-TTTAGCTGCAGATATCTGAA GGACATCATCAT---GTGACAAGAATCAGTTCTCTTGT-GGGTCCCCAGCTTCCCACAGG CGCACATGGAGGCCTTCCAGCTCCTCCCCATTCTGTCCCACTTGTACCTATGGTGTCTCA CAAGGTGACGCCTCCAATCTGACTGGATTGGAGGCTCTTTAAA-AAGCTTGTCTCAAGAG GT-----------CCTC----------ATCAGACACAAGAGCAATT-GCAAATGAGCTNC AGGTCCTTCTAGGAGGTGTCTCAATGGATGGGCAGTGGGGCATGAGGTCTCCATTACCTC TGAGGCCTCATTTGGCTTTCTGTTTGCAG 
>mus_a2 
GTGAGTCTCTATGTGTCTGGTTAGGGGCAGGAATTGTGCTCCTACCCACCACT---GAAG CTTGTCTGAGAATCCAGAAATGTGACACACCTGGTTGAGGATGTCAGGAGGATGGGGCAC AAAGGGACTCTCAGGCTACCTGAGCTGGGCCTGGCTGCTCAGCTCAGCCAAGCCACACTA GA-TCCCTGC-TGTGTTTGGCCTCCATCAGCCTTC-CTGACA--ACCTCCCAAGTCTAGC TGCACAAGCTTGGGGCCTAAAACCCT-CTTCAGCCTGGGTCTTTTATCCTAACTTTTCAA GACTACCACTCCAGCCTCAAAA-TATTCATCTGTTTTCCTGTTCTCAGCACTTCCAAGAC TGTTCTGTGAAATCCAGGCCTGGGACATTCAATGGTAGAATTAAATTGAAGCC-CCT--- -GTTGGTCTTA-AACTGGT-GGGATAAGT----CATTGC-TTTAGCTGCAGATATCTGAG GGACATCATCAT---GTGACAAGAATCAGTTCTCTTGT-GGGTCCCCAGCTTCCCACAGG CGCACATGGAGGCCTTCCAGCTCCTCCCCATTCTGTCCCACTTGTACCTATGGTGTCTCA CAAGGTGACGCCTCCAATCTGACTGGATTGGAGGCTCTTTACA-AAGCTTGTCTCAAGAG GT-----------CCTC----------ATCAGACACAAGAGCAATT-GCAAATGAGCTAC AGGTCCTTCTAGGAGGTGTCTCAATGGATGGGCAGTGGGGCATGAGGTCTCCATTACCTC TGAGGCCTCATTTGGCTTTCTGTTTGCAG 
>spr_a2 
GTGAGTCTCTATGTGTCTGGTTAGGGGCAGGAATTGTGCTCCTACCCACCACT---GAAG CTTGTCTGAGAATCCAGAAATGTGACACACCTGATTGAGGATGTCAGGAGGATAGGGCAC AAAGGGACTCTCAGGCTGCCTGAGCTGGGCCTGGCTGATCAGCTCAGCCAAGCCACACTA GA-TCCCTGC-TGTGTTTGGCCTCCATCAGCCTTC-CTGACA--ACCTCCCGAGTCTAGC TGCACAAGCTTGGGGCCTAAAACCCT-CTTCAGCCTGGGTCTTTTATCCTAACTTTTCAA GACTACCACTCCAGCCTCAAAA-TATTTATCTGTTTTCCTGTTCTCAGCACTTCCAAGAC TGTTCTGAGAAATCCAGGCCTGGGACATTCAATGGTAGAATTAAATTGAAGCC-CCT--- -GTTGGTCTTA-AACTGGT-GGGATAAGT----CATTGC-TTTAGCTGCAGATATCTGAG GGACATCATCAT---GTGACAAGAATCAGTTCTCTTGT-GGGTCCCCAGCTTCCCACAGG CGCACATGGAGGCCTTTCAGCTCCTCCCCATTCTGTCCCACTTGTACCTATGGTGTCTCA CAAGGTGACGCCTCCAATCTGACTGGATTGGAGGCTCTTTACA-AAGCTTGTCTCAAGAG GT-----------CCTC----------ATCAGACACAAGAGCAATT-GCAAATGAGCTAC AGGTCCTTCTAGGAGGTGTCTCCATGGATGGGCAGTGGGGCATGAGGTCTCCATTACCTC TGAGGCCTCATTTGGCTTTCTGTTTGCAG 
>car_a2 
GTGAGTCTCTATGTGTCTGGTTAGGGGCAGGAATTGTACCCCTACCCACCATT---GAAG CTTCTCTGAGAATCCAGAAATGTGACACACCTGATTGAGGATGTCAGGAGGATGGGGCAC AAAGGGACTCTCAGGCTGCCTGAGCTGGGCCTGGATGCTCATCTCAGCCAAGCCACACTA GA-TCCCTGC-CGAGTTTGGCCTCCATCAGCCTTC-CTGACA--GCCTCCCGAGTCTAGC TGCACAAGCTTGAAACCTAGAACCCT-CTTCATCCTGGGTCTTTTATCCTAAATTTTCAA GCCTACCACTACAGCCTAAAAA-TATTCATCTGTTTTCCTGTTCTCAGCACTTTCAAGAC TGTTCTGTGGAATCCAGGCCTGGGACATTCAAGGGTAGAATTAAATTGAAGCC-CCT--- -GTTGGTCTTAGAACTGGT-GGGATAAGT----CATTGCCTTTAGCTGCAGATATCTGAG GGACATCATCATCATGTGACAGGAGTCAGTTCCCTTGT-GGGTCCCCAGATTCCAACAGG CTCACATGGAGGCCTTTCAGCTCCTCCCCATTCTGTCCCACTTGTACCTATGGTGTCTCA CAAGGTGACTCTTCCAATTTGACTGGACTGGAGGCTCTTTACA-AAGCTTGTCTCAAGAG GT-----------CCTT----------GTCAGACACAAGAGCAATT-GCAAACCAGCTAA AGGTCCTTCTAGGAGGTGTATCCATGGATGGGCAGTGGAGCATAAGGTCTCCATTACCAC TGATTCCTCACTTGGCTCTCTGTT-GCAG 
>B6_a3 
GTAAGTCTCTATGTGTCTGGTTAGGGGCGGGGCTTGTGCTCTTGCACACCACT---GAAG CTTCACTGAGAATCCAGAAATATGATACACCTGATTGAGGATGTCAATAGGATGGGGCAG GAAGGAACTCTCAGACTGCCTGAGCTGGCGCTGGCTGCTCATCTCAGCCAAGCCACAGTA GA-TATCTGCCTGAGTTTGGCCTCCCTCAGCCTTC-CTGACACAGCCTTCTAAGTCTAGC TTCAGAAGTGTGGCACCTGGCACCCTTCTCTAGCCTGGGTCTTTTATCCTAACTTTTCCA GCCTACTGCTCCAGCTCCAAAAAA-ATCATATGTTATCCTGTTCTCTGAACTTTGAAGGC CACTTTGTGGACTCCACATGT-GGACATTCAAGGGTAGAATTAAAGTGAACCC-CCT--- -CATGTCCCTAGAGCAGGT-ATGTTAAAG----CCCTGCCTTTAGCTGAAGATATTTGAG GGTCATCATCAACATGTGAAAGGAGTCAGTTTGCTTGT-GGGGCCCCAGCTGCCCAGAGG CTCACATGGGGCTCTGTCAGCTCCTCTCCATTTGGTCCCACTGGGAC-TATGTTGTCTCC CAAGTTGGCTCCTCCAATCTGGCTGGATTTGGGGCTCTTTATA-AAGCTTGTCTCAACAA GCTGGGGACAAGGCTCCCT-GGTCCTGGTTAGATATAAGAGCAATT-GCAGATTGGCTGC AGGTCTTTCTAGGAGGTGTCTCAGTGCATGGTCAGTGGGGCATGAGGTCTCCTTCACCCC CGAGGTCTCACTTGGCTTTTTGTTTGCAG 
>spr_a3 
GTGAGTCTCTATGTGTCTGGTTAGGGGCGGGGCTTGTGCTCTTGCACACCACT---GTAC CTTCGCAGAGAATCCAGAAATGTGACACACCTGATTGAGGATGTCAAGGGGATGGGGCAA GAAGGAACTCTCAGACTGCCTGAGCTGGCCCTGGCTGCTCAGGTCAGCCAAGCCACAGTA GA-TATCTGCCTGAGTTTGGCCTCCCTCAGCCTTC-CTGACACAGCCTTCCAAGTCTAGC TTCAGAAGCGTGGCACCTGGCACCCTTGTCTAGCCTGGGTCTTTTATCCTAAATTTTCCA GCCTACTGCTCCAGCTCCAAAAAA-ATCATATGTTATCCTGTTTTTTGAACTTTGAAGGC CACTTTGTGGACTCCACATGT-GGACATTCAAGGGTAGAATTAAAGTGAACCC-CCT--- -TATATCCCTAGAACAGGT-ATGTTAAAG----CCCTGCCTTTAGGTGAAGATATTTGAG GGTTATTATTAACATGTGAAAGGAGTCAGTTTGCTTGT-GGGGCTCCCGCTGCCCCGAGG GTCACATGGGGCTTTGTCAGCTCCTCCCCATTTGGTCCTTCTGGGAA-TATGTTGTCTCC CAAGTTGGCTCCTCCCATTTGGCTGGATTTGGGGCTTTTTACA-AAGCTTGTCTCAACAG GCTGGGGACAAGGCTCCCT-GGTCCTGGTCAGATATAAGAGCAATT-GAAAATTGGATGC AGGTCTTTCTAGGAGGTGTCTCAGTACATGGTCAGTGGGGCATGAGGTCTCCTTCACCCC CGAGGTCTCACTTGGCTTTTTGTTTGCAG 
>B6_a4 
CTGAGTCTCTATATATCTGGTTAGGGGCGAGGCTTGTGCTCTTGCACACCACT---GAAG CTTCACTGAGAATCCAGATATGTGACAAACCTGATTGAGAATGTCAGAAGGATAGGGCAG GAAGGAGCTCTAGGACTGCCTGAGCTGGCCCTGGCTGCTCAGCTCAGCAAAGCCACCATA GA-TCCCTGCCTGAGTTTGGCCTCCCTCAGACTTC-CTGACACAGCCTTCCAAGTCTAGC TATAGAAGCTTGGCACCTGGCACCCTTCTCTAGCTTAGGTCTTTTATCCTCAATTTTCAA GCCTATCACTCCAGCTCCAAAAAA-GTCATATGTTATCCTGTTCTCTGAACTTTGAAGAC CACGTTGTGGAGTCCACATGT-GAATATTCAAGGGTACAATTAAAGTGAACCC-CCT--- -CATGTCCCTAGAGCAGGT-ATGTTAAAG----CCCTGCCTTTAGCTGAAGATATTTGAG GGTCATCATCAACATGTGACAGGAGTCAGTTTGCTTGT-GGGGCCCCAGCTGCCCAGAGG GTCACATGGGTCTCTGTCTG-TCCTCCCCATTCAGACCCACTGGGAC-TATGTTGTCTCC CAAGTTGGTTCCTCCCATCTGGCTGGATTTGGGGCTCTTTACT-AAGCTTGTCTCAACCG GTTGGGGAAAAGGCTCCCT-GGTCCTGGTCAGATGTAAGAGCAATT-GCAAATTGGCTGC AGGTCTTTCTAGGAAGTGTCTCAGTGCATGGTCAGTGTGGCATTAGGTCTGCTTCACCCC CGAAGTATCACTTTGCTTTCTGTTTGTAG 
>B6_a5 
ATCAGTCTCTATGTGTCTGGTTAGGGATGGGGCTTGTCCTCTTGCACACCACT------- --TCACTGAGAATCCAGATATGTGA-------------GAATGTCAGAAGGATGGGGCAG GAAGGAGCTCTAAAAATGCCTGAGCTGGCCCTGGCTACTCAGCTCAGCAAAGTCACCATA GA-TCCCTGCCTGAGTTTAGCCTCCCTCAGACTTC-CTTACACAGC-TTCCAAGTCTAGC TGTAGAAGCTTGGCACCTGGCAACCTTCTCTAGCCTAGGTCTTTTATCCTCAATTTTCAA GCCTATCACTCCAGCTCCAAAAAA-GTCATATGTTATCCTGTTCTCTGAACCTTGAAGAC CACTTTGTGGACTCCACATGT-GGACATTCAAGGGTAGAATTAAAGTGAACCC-CCT--- -CATGTCCCTAGAGCAGGT-ATGATAAAG----CCCTGCCTTTAGCTGAAGATATTTGAG GGTCACCATCAACATGTGACAGGAGTCAGTTTGCTTGT-GGGGTCCCAGCTGCCCAGAGG CTCACATGGGTCTCTGTCAGCTCCTGTCCATTTGGTCCCACTGGGAC-TATGTTGTCTCC CAAGTTGGCTCCTCCCATCTGGCTGGATTTGGGGCTCTTTACA-AAGCTTGTCTTAACAG GTTGGGGAAAAGGCTCCCT-TGTCCTGGTCAGATATAAGAGCAATT-GCAATTTGGCTGC AGGTCTTTCTAGGAGGTGTGTCAGTGCATGGTCAGTGTGGCATTCGGTCTGCTTCACCCC CGAAGTCTCACTTAGCTTTCTGTTTGCAG 
>B6_a6 
GTGAGACTATATGTGCCTGGTAAGGGGCAGGGCTTGTGCTCTTGCACACGACT---GAAG CTTCACTGAGAATCAAGATATGTGAAACATCTGATTGTGAATGTCAGAAGGATGGAGCAG GAAGGAGCTCTAGGACTGCCTGAGCTGGCCCTGGCTGCTCAGCTCAGCAAAGCCACAGTA GA-TCCCTGCCTGAGTTTGGCCTCCCTCAGACTTC-CTGACACACTCTTCCAAGTCTAGC TATAGAAGCTTGGCACCTGGCACCCTTCTCTAGCCTAGGACTTTTATCCTCATTTTTCAA GCCTATCACTCCACCTCCAAAAAA-GGCATATGTTATCCTGTTCTCTGAAATTTGAAGAC CACTTTGTGGACTCCACATGT-GGACATTCAAGGGTAGAATTAAAGTGAAACC-CCT--- -CATATCCCTGGAACTGGT-ATGTTAAGT----CCCTGCCTTTACCTGAAGATGTTTGAG GGTTATTATCAACATGTGACAGGAGTCAGTTTGCTTGT-GGGGCCCCAGATGCCCAGAGG CTCACATGGGGCTCTGTCAGCTCCTCTCCATTCAGTCCCACTGGGAC-TATGTTGTCTCC CAAGTTGGCTTCTCTCATCTTGCTGGATTTGGTGCTCTTTTCA-AAGCTTGTCTCAACAG GTTGGGGACAAGGCTCCCT-GGTCCTGTTCAGATACAAGAACAATT-GCAAATTGGCTGC AGGTCTTTCTAGGAGGTGTCTCCGTGCATGGTCAGTGGGGCATGAGGTCTCCTTCACCCC CAAAGCCTCACTTAGCTTTCTGTACGCAG 
>B6_a7 
GTGAGTATCTATGTGTCTGGTTAGAGGCAGGGCTTGTGCTCTTACACACCACG---GAAG CTTCACTGATCATCAAGAAATGTGACACACCGGATTGAGGATGTCAGGAGGATGGGGCAG GAAGGAACTCTCAGACTGCCTGAGCCGGCACTGGCTGCTCAGATCAGCCAAGCCACAGTA GA-TATCTACCTGAGTTTGGCCTCCCTCAGCCTTC-CT-ACAAAGCCTTCCAAGTCTAGC TGCAGAAGCTTGGCACCTGGCACCTTTCTCTAGCCTGGGTCTTTTATCCTAAATTTTCAA ACCTACCACTCCATCTCCAAAAAA-GTCCTATGTTATCCTGTTCTCTGAACTTTGAAGGC CACTTTGTGGATTCCACGTGT-GGACATTCAAGGATAG-----AAGTGAACAGGCCT--- -CATGTCCCTAGAACTGGT-GTGTTAAGT----CCCTGCCTTTAGCTGAAGATATTTGAG GGTCATCATCAACATGTGACAGTGGTCAGTTTACTTGT-GTGGCCCCAGCTTCCCAAAGG CTCACGTGGTGCTCTTTGAGCTCCTCCACATTTGGTGCCACTGGGAC-TATGTTGTCATA CAAGTTGTCTCCTCCCATATGGCTAGATTTGAGGCTCTTTTCA-AAG-TTGTCTCAATAG GTTGGAGACAAGGCTCCTT-TGTCCTG-----ATACAAGAGCAATT-GCATATTGGATGC AGGTCTTTCTAGGAGGTGTCTCATTGCATGGTCAGTGGTGCCTGAGGTCTCCTTCACCCC AAAGGTTTCACTTGGCTTTCTGTTTGCAG 
>car_a7 
GTAAGTGTTTATGTGTCTGGTTAGAGGCAGGGCTTGCGCTCTTACACACCACT---GAAG CTGCGCTGAGAATCAAAAAATGTGACACACCTGATTGAGGAGGTCAGGAGGATGGGACAG GAAGGAACTCTCAAACTGCCTGAGCCGGCCCTGGCTGCTCAGATCAGCCAAGCCACAGTA AA-TCCCTGCCCGAGTTTGGCCTCCCTCAGCCTTC-CTGACACAGCCTTCCAAGTCTAGC TGCAGATTCTTGGTACCTGGCACCCTTCTCTAGCCTGGGTCTTTTATCCTAAATTTTCAA ACCTACCACTCCATCTCCAAAAAA-GTGATATGTTATCCTGTTCTCTGAACTTTGAAAGC CACTTTGTGGACTCCACGTTT-GGACATTGAAGGGTAAGATTAAAATGAACC-ACCT--- -CATGTCCCTAAAACAGGT-GTGTTAAGG----CCCTGCCTTTAGCAAAAATTATTTGAT GGTCATCATCAACATGTGACAGTAATCAGTTTGCTTGT-GTGGTTCCAGCTGCCCAGAGG CTCACAGGGTGCTCTTTGACTTCCTCCGCATTTGGTGCCACTGGGAC-TATGTTGTCTCA CAAGTTGGTTCCTCCCATCTGGCTAGACTTGAGGCTCTTTTCA-AAG-TTGTCTCAACAG ATTGGAGACAAGGCTCCTTGCTTCCTGGTCAAATACAAGAGCCATTTGCATATTGGATGC AGATCTTTCTAGGAGGTGTCTCATTGCATGGTCAGTGGGGCATGAGGTCTCCTTCACCCT CAAAGTCTCACTTGGCTTTCTGTTTTCAG 
>B6_a8 
GTGAGAGTCTATGTGTCTGGTTAGGGGCAGGTCTTGTGC------ACACCACT---GAAG CTTCACTGAGAATCAAGATATGTGAAACATCTGATTGAGAATGTCAGAAGGATGGGGCAG GAAGGAGCTCTAGGACTGCCTGAGCTGGCCCTGGCTGATCAGCTCAGCTAAACCACAGTA GA-TCCCTGCCTGAGTTTGGCCTCCCTCAGACTTC-CTGACACACCCTTCCAAGTTTAGC TATAGAAGCTTGGCACCTGGCACCCTTCTCTAGCCTAGGTCTTTTATCCTCAATTTTCAA GCCTATCACTCCACCTCCAAAATA-GTCATATGTTATCCTGTTCTCTGAGCTTTGAAGAC CACTTTGTGGACTCCACATGT-TGACATTCAAGGGTAGAATTAAAATGAAGCC-CCT--- -CATATCCCTAGAACAGGT-ATGTTAAGG----CCCTGCCTTTACCTGAAGATATTTGAG GGTCATTATCAACATGTGACAGGAGTAAGTTTGCTTTT-GCAGCCCCAGCTGCACAGTGG CACACATGGGGCTCTGTCAGCTCCTCTCCATTTGGTCCCACTGGGAC-TATGTTGTCTCC CAAGTTGGCTCCTCCCATCTGGCTGGATTTGGGGCTCTTTACA-AAGCTTGTCTCAACAG GTTGGGGACAAGGCTCCCT-GGTCCTTGTTAGATACAAGAGCAATA-GCAAATCGGCTGC AGGTCTTTCTAGGAGGTGTCTCAGTGCATGGTCAGTGGGGCATGAGGTCTCCTTCACCCC CAAAGTCTCACTTAGCTTTCTGTTTGCAG 
>B6_a9 
CTGAGTCTCTATATGTCTGGT-AAGGGCTAGGCTTGTGCTCTTGCACACCACT---GAAG CTTCACTGAGAATCCAGATATGTGACAATCCTGATTGAGAATGTCAGAAGGATGGGGCAG GAAGGAGCTCTAGGACTGCCTGAGCTGGCCCTGGCTGCTCAGCTCAGCAAAGCCACCATA GA-ACCCTGCCTGAGTTTGGCCTCCCTCAGACTTC-CTGACACAGCCTTCCAAGTCTAGC TGCAGAAGCTTGGCACCTGGCACCCTTCTCTAGCCTAGGTCTTTTATCTTCAATTTTCAA GGCTATCACTCCAGCTCCAAAAAA-GTCATATGTTATCCTGTTCTCTGAACTTTGAAGAC CACGTTGTGGAGTCCACATGT-GAATATTCAAGGGTAGAATTAAAGTGAACCC-CCT--- -CATGTCCCTAGAGCAGGT-ATGTTACAG----CCCTGCCTTTAGCTGAAGATATTTGAG GGTCATCATCAACATGTGACAGGAGTCAGTTTGCTTGT-GGGGCCCCAGCTGCCCAGAGT CTCACATGGGTCTCTGTCCGCTCCTCCCCATTCAGACCCACTGGGAC-TATGTTGTCTCC CAAGGTGGCTTCTCCCATCTGGCTGGATTTGGGGCTCTTTACA-GAGCTTGTCTCAACAG GTTGGGGAAAAGGCTCCCT-GGTCCTGGTCAGATATAAAAGCAATT-GCTAATTGGCTGC AGGTCTTTCTAGGAGGTGTCTCAGTGAATGATCAGTGTGGCATTAGGTCTGCTTCACCCC CAAAGACTCACTTTGCCTTCTGTTTGCAG 
>B6_a10 
GTGAGTCTCTATGTGTCTGGTTAGGGGCAGGGCTTGTGC------ACACCACT---GAAG CTTCACTGAGAATCAAGTTATGTGATACATCTGATTGAGAATGTCAGAAGAATGGGGCAG GAAGGAGCTCTAGGACTGCCTGAGCTGGCTCTGGCTGCTCAGCTCAGCTAAGCCACAGTA GA-TACCTGCCTGAGTTTGGCCTCCCTCAGACTTC-CTGACACACCCTTCCAAGTCTAGC TATAGAAGCTTGGCACCTGGCACCCTTCTCTAGCCTAGTTATTTTATCCACAATATTCAA GCCTATCACCCCACCTCCAAAAAA-GTCATATGTTATCCTGTTCTCTGAGCTTTGAAGAT CACTTTGTGGACTCCACATGT-TGACATTCAAGGGTAGAATTAAAGTGAACCC-CCT--- -CATATCCCTAGAACAGGT-GTGTTAAGG----CCCTGCCTTTACCTGAAGTTATTTGAG GGCCATTATCAACATGTGACAGGAGTCAGTTTGCTTTT-GCAGCCCCAGCTGCACAGTGG CACACATGGGGCTATGTCAGCTCCTCTCCATTTGGTCCCACTGGGAC-TATGTTGTCTCC CAAGTTGGCTCCTCCCATCTGGCTGGATTTGGGGCTCTTTTCA-AAGCTTGTCTCAACAG GTTGGGGTCAAGGCTCCTT-GGTCCTGGTCAGATAGAAGAGCAATT-GAAAATTGGCTGC AGGTCTTTCTAGACGGTGTCTCAGTGCATGGTCAGTGGGGCATGAGGTCTCCTTCACCCC TGAAGTCTCACTTAGCTTTCTGTTTGCAG 
>B6_a11 
GTGAGTATCTATGTGTCTGGTTAGAGGCAGGGCTTGTACACTTACTCGCCACT---GAAG CTTCACTGAGAATCAAGAAATGTGACACGCCTGATTGAGGATGTCAGGAGGATGGGGCAG GAAGGAACTCTCAGACTGCCTGATCCGGCACTGGCTGCTCAGATCAGCCAAGCCACAGTA GA-TATCTGCCTGAGTTTGGCCTCCCTCAGCCTTC-CT-ACAAAGCCTTCCAAGTCTAGC T---------TGGCACCTGGCACCCTTCTCTAGCCTGTGTCTTTTATCCTAAATTTTCAA ACCTATCACTCCCTCTCTAAAAAA-GTCATATATTATCCTGTTCTCTGAACTTTGAAGTC CACTTTGTGGACTCCACGTGT-GGACATTCAAGGCTAGGATTAATGTGAACCCAC-T--- -CATGTCCCTAGAACAGGT-TTGTTAAGTAAGGCCCTGCTGTTAGGTGAAGATATTTGAG GGTCATCATCAACATGTGACAGTGGTCAGTTTACTTGT-GTGGCCCCAGCTGCCCAGAGG CACATGTGGTGCTCTTTGAGCGCCTCTGCATTTGGTGCCACTGGAAC-TATGTTGTCATA CAAGTTGTCTCCTCCCATCTGGCTAGATTTGAGGCTCTTTTCA-AAG-TTGTCTCAACAG GTTGGATACAAGGCTCCTT-AGTCCTGGTCAGATACAAGAGCAATT-GCATATTGGATGC AGGTCTTTCTAGGAGGTGTCTCATTGCATGGTCAGTGGAGCATGAGGTCTCCTTCACCCC AAAGGTTTCACTTGGCTTTTTGTTTGCAG 
>B6_a12 
GTGAGTATCTATGTGTCTGGTTAGAGGCAGGGCTTGTGCTCTTACATACCACT---GAAG CTTCACTGAGAATCAAGAAATGTGACACACCTGATTGAGGATGTCAGGAGGATGGTGCAG GAAGGAACTATCAGACTGCCTGAGTCAGCACTGGCTGCTCAGATCAGCCAAGCCACAGTA GA-TATCTGCCTGAGTTTGGCCTCCCTCAGCCTTC-CT-ACAAAGCCTTCCAAGTCTAGC TATAGAAGATTGGAACCTGGCACACTTCTCTAGCCTGGGTCTTTTATCCTAAATTTTCAA ACCTACCACTCGATCTCCAAAAAA-GTCATATGTTATTCTGTTCTCTGAACTTTGAAGGC CACTTTGTGGACTCCATGTGT-GGACATTCAAGGCTTTGATTAAAGTGACCC--CCT--- -CATCTCCCTAAGACAGGT-GTGTTAAGG----CCCTGCCTTTAGCTGAAGATATTTGAG GGTCATCATCAACATGTGACAGTGGTCATTTTGCTTGT-GTGGCCCCAGCTGCCCAGAGG CTCCCGAGGTCCTCTTTGAGTTCCTCCGCGTTTGGTGCCACTGGGAC-TATGTTGTCTCA AAAGTTGGCTCCTCCCATCTGGCTAGATTTGAGGCTCTTTTCA-AAG-TTGTCTCAACGG TTTGGAGAAAAGACTCCTT-CGTCCTGGTCAGATACAAGAGCAATT-GCATATTGGATGC AGGTCTTTTTAGGAGGTGTCGCATTGCATGGTCAGTGGGGCATGAGGTCTCCTTCACCCA AAAGGTTTCACTTGGCTTTCTGTTTGCAG 
>B6_a13 
GTGAGAGTCTATGTGTCTGGTTAGGGGCAGGTCTTGTGC------ACACCACT---GAAGCTTCACTGAGAATCAAGATATGTGAAACATCTGATTGAGAATGTCAGAAGGATGGGGCAGGAAGGAGCTCTAGGACTGCCTGAGCTGGCCCTGGCTGATCAGCTCAGCTAAACCACAGTAGA-TCCCTGCCTGAGTTTGGCCTCCCTCAGACTTC-CTGACACACCCTTCCAAGTTTAGCTATAGAAGCTTGGCACCTGGCACCCTTCTCTAGCCTAGGTCTTTTATCCTCAATTTTCAAGCCTATCACTCCACCTCCAAAATA-GTCATATGTTATCCTGTTCTCTGAGCTTTGAAGACCACTTTGTGGACTCCACATGT-TGACATTCAAGGGTAGAATTAAAATGAAGCC-CCT----CATATCCCTAGAACAGGT-ATGTTAAGG----CCCTGCCTTTACCTGAAGATATTTGAGGGTCATTATCAACATGTGACAGGAGTAAGTTTGCTTTT-GCAGCCCCAGCTGCACAGTGGCACACATGGGGCTCTGTCAGCTCCTCTCCATTTGGTCCCACTGGGAC-TATGTTGTCTCCCAAGTTGGCTCCTCCCATCTGGCTGGATTTGGGGCTCTTTACA-AAGCTTGTCTCAACAGGTTGGGGACAAGGCTCCCT-GGTCTTTGTTAGATACAAGAGCAATA-GCAAATCGGCTGCAGGTCTTTCTAGGAGGTGTCTCAGTGCATGGTCAGTGGGGCATGAGGTCTCCTTCACCCCCAAAGTCTCACTTAGCTTTCTGTTTGCAG
>B6_a14 
CTGAGTCTCTATATGTCTGGTTAGGGGCTATGCTTGTGCTCTTGCACACCACT---GAAG CTTCACTGAGAATCCAGATATGTGACAATCCTGATTGAGAATGTCAGAAGGATGGGGCAG GAAGGAGCTCTAGGACTGCCTGAGCTGGCCCTGGCTGCTCAGCTCAGCAAAGCCACCATA GA-ACCCTGCCTGAGTTTGGCCTCCCTCAGACTTC-CTGACACAGCCTTCCAAGTCTAGC TGCAGAAGCTTGGCACCTGGCACCCTTCTCTAGCCTAGGTCTTTTATCTTCAATTTTCAA GGCTATCACTCCAGCTCCAAAAAA-GTCATATGTTATCCTGTTCTCTGAACTTTGAAGAC CACGTTGTGGAGTCCACATGT-GAATATTCAAGGGTAGAATTAAAGTGAACCC-CCT--- -CATGTCCCTAGAGCAGGT-ATGTTACAG----CCCTGCCTTTAGCTGAAGATATTTGAG GGTCATCATCAACATGTGACAGGAGTCAGTTTGCTTGT-GGGGCCCCAGCTGCCCAGAGG CTCACATGGGTCTCTGTCTGCTCCTCCCCATTCAGACCCACTGGGAC-TATGTTGTCTCC CAAGGTGGCTTCTCCCATCTGGCTGGATTTGGGGCTCTTTACA-GAGCTTGTCTCAACAG GTTGGGGAAAAGGCTCCCT-GGTCCTGGTCAGATATAAGAGCAATT-GCAAATTGGCTGC AGGTCTTTCTAGGAGGTGTCTCAGTGCATGATCAGTGTGGCATTAGGTCTGCTTCACCCC CAAAGACTCACTTTGCCTTCTGTTTGCAG 
>B6_a15 
GTGAGTCTCTATGTGTCTGGTTAGGGGCAGGGCTTGTGC------ACACCACT---GAAG CTTCACTGAGAATCAAGTTATGTGAAACATCTGATTGAGAATGTCAGAAGAATGGGGCAG GAAGGAGCTCTAGGACTGCCTGAGCTGGCTCTGGCTGCTCACCTCAGCTAAGCCACAGTA GA-TACCTGCCTGAGTTTGGCCTCCCTCAGACTTC-CTGACACACCCTTCCAAGTCTAGC TATAGAAGCTTGGCACCTGGCACCCTTCTCTAGCCTAGTTATTTTATCCACAATATTCAA GCCTATCACCCCACCTCCAAAAAA-GTCATATGTTATCCTGTTCTCTGAGCTTTGAAGAT CACTTTGTGGACTCCACATGT-TGACATTCAAGGGTAGAATTAAAGTGAACCC-CCT--- -CATATCCCTAGAACAGGT-GTGTTAAGG----CCCTGCCTTTACCTGAAGTTATTTGAG GGTCATTATCAACATGTGACAGGAGTCAGTTTGCTTTT-GCAGCCCCAGCTGCACAGTGG CACACATGGGGCTATGTCAGCTCCTCTCCATTTGGTCCCACTGGGAC-TATGTTGTCTCC CAAGTTGGCTCCTCCCATCTGGCTGGATTTGGGGCTCTTTTCA-AAGCTTGTCTCAACAG GTTGGGGTCAAGGCTCCTT-GGTCCTGGTCAGATAGAAGAGCAATT-GAAAATTGGCTGC AGGTCTTTCTAGACGGTGTCTCAGTGCATGGTCAGTGGGGCATGAGGTCTCCTTCACCCC TGAAGTCTCACTTAGCTTTCTGTTTGCAG 
>B6_a16 
CTGAGTCTCTATATGTCTGGTTAGGGGCTATGCTTGTGCTCTTGCACACCACT---GAAG CTTCACTGAGAATCCAGATATGTGACAATCCTGATTGAGAATGTCAGAAGGATGGGGCAG GAAGGAGCTCTAGGACTGCCTGAGCTGGCCCTGGCTGCTCAGCTCAGCAAAGCCACCATA GA-ACCCTGCCTGAGTTTGGCCTCCCTCAGACTTC-CTGACACAGCCTTCCAAGTCTAGC TGCAGAAGCTTGGCACCTGGCACCCTTCTCTAGCCTAGGTCTTTTATCTTCAATTTTCAA GGCTATCACTCCAGCTCCAAAAAA-GTCATATGTTATCCTGTTCTCTGAACTTTGAAGAC CACGTTGTGGAGTCCACATGT-GAATATTCAAGGGTAGAATTAAAGTGAACCC-CCT--- -CATGTCCCTAGAGCAGGT-ATGTTACAG----CCCTGCCTTTAGCTGAAGATATTTGAG GGTCATCATCAACATGTGACAGGAGTCAGTTTGCTTGT-GGGGCCCCAGCTGCCCAGAGG CTCACATGGGTCTCTGTCTGCTCCTCCCCATTCAGACCCACTGGGAC-TATGTTGTCTCC CAAGGTGGCTTCTCCCATCTGGCTGGATTTGGGGCTCTTTACA-GAGCTTGTCTCAACAG GTTGGGGAAAAGGCTCCCT-GGTCCTGGTCAGATATAAGAGCAATT-GCAAATTGGCTGC AGGTCTTTCTAGGAGGTGTCTCAGTGCATGATCAGTGTGGCATTAGGTCTGCTTCACCCC CAAAGACTCACTTTGCCTTCTGTTTGCAG 
>B6_a17 
GTGAGTCTCTATGTGTCTGGTTAGGGGCAGGGCTTGTGC------ACACCACT---GAAG CTTCACTGAGAATCAAGTTATGTGAAACATCTGATTGAGAATGTCAGAAGAATGGGGCAG GAAGGAGCTCTAGGACTGCCTGAGCTGGCTCTGGCTGCTCACCTCAGCTAAGCCACAGTA GA-TACCTGCCTGAGTTTGGCCTCCCTCAGACTTC-CTGACACACCCTTCCAAGTCTAGC TATAGAAGCTTGGCACCTGGCACCCTTCTCTAGCCTAGTTATTTTATCCACAATATTCAA GCCTATCACCCCACCTCCAAAAAA-GTCATATGTTATCCTGTTCTCTGAGCTTTGAAGAT CACTTTGTGGACTCCACATGT-TGACATTCAAGGGTAGAATTAAAGTGAACCC-CCT--- -CATATCCCTAGAACAGGT-GTGTTAAGG----CCCTGCCTTTACCTGAAGTTATTTGAG GGTCATTATCAACATGTGACAGGAGTCAGTTTGCTTTT-GCAGCCCCAGCTGCACAGTGG CACACATGGGGCTATGTCAGCTCCTCTCCATTTGGTCCCACTGGGAC-TATGTTGTCTCC CAAGTTGGCTCCTCCCATCTGGCTGGATTTGGGGCTCTTTTCA-AAGCTTGTCTCAACAG GTTGGGGTCAAGGCTCCTT-GGTCCTGGTCAGATAGAAGAGCAATT-GAAAATTGGCTGC AGGTCTTTCTAGACGGTGTCTCAGTGCATGGTCAGTGGGGCATGAGGTCTCCTTCACCCC TGAAGTCTCACTTAGCTTTCTGTTTGCAG 
>B6_a18 
GTGAGTATCTATGTGTCTGGTTAGAGGCAGGGCTTGTACACTTACTCGCCACT---GAAG CTTCACTGAGAATCAAGAAATGTGACACGCCTGATTGAGGATGTCAGGAGGATGGGGCAG GAAGGAACTCTCAGACTGCCTGATCCGGCACTGGCTGCTCAGATCAGCCAAGCCACAGTA GA-TATCTGCCTGAGTTTGGCCTCCCTCAGCCTTC-CT-ACAAAGCCTTCCAAGTCTAGC T---------TGGCACCTGGCACCCTTCTCTAGCCTGTGTCTTTTATCCTAAATTTTCAA ACCTATCACTCCCTCTCTAAAAAA-GTCATATATTATCCTGTTCTCTGAACTTTGAAGTC CACTTTGTGGACTCCACGTGT-GGACATTCAAGGCTAGGATTAATGTGAACCCAC-T--- -CATGTCCCTAGAACAGGT-TTGTTAAGTAAGGCCCTGCTGTTAGGTGAAGATATTTGAG GGTCATCATCAACATGTGACAGTGGTCAGTTTACTTGT-GTGGCCCCAGCTGCCCAGAGG CACATGTGGTGCTCTTTGAGCGCCTCTGCATTTGGTGCCACTGGAAC-TATGTTGTCATA CAAGTTGTCTCCTCCCATCTGGCTAGATTTGAGGCTCTTTTCA-AAG-TTGTCTCAACAG GTTGGATACAAGGCTCCTT-AGTCCTGGTCAGATACAAGAGCAATT-GCATATTGGATGC AGGTCTTTCTAGGAGGTGTCTCATTGCATGGTCAGTGGAGCATGAGGTCTCCTTCACCCC AAAGGTTTCACTTGGCTTTTTGTTTGCAG 
>B6_a19 
GTGAGTATCTATGTGTCTGGTTAGAGGCAGGGCTTGTGCTCTTACATACCACT---GACG CTTCACTGAGAATCAAGAAATGTGACACACCTGATTGAGGATGTCAGGAGGATGGGGCAG GAAGGAACTATCAGACTGCCTGAGCCAGCACTGGCTGCTCAGATCAGCCAAGCCACAGTA GA-TATCTGCCTGAGTTTGGCCTCCCTCAGCCTTC-CT-ACAAAGCCTTCCAAGTCTAGC TATAGAAGATTGGAACCTGGCACACTTCTCTAGCCTGGGTCATTTATCCTAAATTTTCAA ACCTACCACTCGATCTCCAAAAAA-GTCATATGTTATTCTGTTCTCTGAACTTTGAAGGC CACTTTGTGGACTCCATGTGT-GGACATTCAAGGCTTTGATTAAAGTGACCC--CCT--- -CATCTCCCTAAGACAGGT-GTGTTAAGG----CCCTGCCTTTAGCTGAAGATATTTGAG GGTCATCATCAACATGTGACAGTGGTCATTTTGCTTGT-GTGGCCCCAGCTGCCCAGAGG CTCACGTGGTCCTCTTTGAGTTCCTCCGCGTTTGGTGCCACTGGGAC-TATGTTGTCTCA AAAGTTGGCTCTTCCCATCTGGCTAGATTTGAGGCTCTTTTCA-AAG-TTGTCTCAACGG TTTGGAGAAAAGTCTCCTT-CGTCCTGATCAGATACAAGAGCAATT-GCATATTGGATGC AGGTCTTTTTAGGAGGTGTCGCATTGCATGGTCAGTGGGGCATGAGGTCTCCTTCACCCA AAAGGTTTCACTTGGCTTTCTGTTTGCAG 
>B6_a20 
GTGAGTATCTATGTGTCTGGTTAGAGGCAGGGCTTGTGCTCTTATACACCACT---GAAG CTTCACTGATCATCAAGAAATGTGACACACCGGATTGAGGATGTAAGGAGGATGGGGCAG GAAGGAACTCTCAGACTGCCTGAGCCGGCACTGGCTGCTCAGATCAGCCAAGCCACAGTA GA-TATCTGCCTGAGTTTGGCCTCCCTCAGCCTTC-CT-ACAAAGCCTTCCAAGTCTAGC TGCAGAAGCTTGGCACCTGGCACCTTTCTCTAGCCTAGGTCTTTTATCCTAAATTTTCAA ACCTACCACTCCATCTCCAAAAAA-GTCATATGTTATCCTATTCTCTGAACTTTGAAGAC CACTTTGTGGATTCCACGTGT-GGACATTCAAGGATAGGATTGAAGTGAACAGGCCT--- -CATGTCCCTAGAACTGGT-GTGTTAAGG----CCCTGCCTTTAGCTGAAGATATTTGAG GGTCATCATCAACATGTGACAGTGGTCAGTTTACTTGT-GTGGCCCCAGCTTCCCAGAGG CTCACGTGGTGCTCTTTGAGCTCCTCCACATTTGGTGCCACTGGGAC-TATGTTGTCATA CAAGTTGTCTCCTCCCATATGGCTAGATTTGAGGCTCTTTTCA-AAG-TTGTCTCAACAG GTTGGAGACAAGGCTCCTT-AGTCCTGGTCAGATACAAAAGCAATT-GCATATTGGATGC AGGTCTTTCTAGGAGGTGTCTCATTGCATGGTCAGTGGTGCATGAGGTCTCCTTCACCCC AAAGGTTTCACTTGGCTTTCTGTTTGCAG 
>B6_a21 
GTGAGTCTCTATGTGTCTGGTTAGGGGAGGGGCTTGTGCTCTTGCACACCACT---GCAT CTTCACTGAGAATCTAGATATGTGACACACCTGATTGAGAATGTCAGAAGGATGGGGCAG GAAGGAGCTCTAGGACTGCCTGAGCTGGTCCTGACTGCTCAGCTCAGCCAAGCCACAGTA GA-TCCCTGCCTGAGTTTGGCCTCCCTCAGACTTC-CTGACACAGCCTTCCAAGTCTAGC TGGAGAAGCTTGGCACCTGGCACCTTTTTCTAGC-TAGGTCTTTTATCCTTGATTTTCAA GCCTATCACTGCAGCTCCAAAAAA-GTCATATGTTATCCTATTCTCTGAACTTTGAAGAC CACTTTGTGGACTCCACATGT-GGACATTCAAGGGTAGAATTAAAGTGAACCC-CCT--- -CATGTCCCTAGAACAGAT-ATGTTAAGG----CCCTGCCTTTAGCTGAAGATATTTGAG GGTCATCATCAACATGTGACAGGAGTCAGTTTCTTTGT-GGGTCCCCAGCTGCCCAGAGG CTCACATGGGTCTCTGTCAGCTCCTCCCCATTCAGTCCCACTGGGAC-TATGTTGTCTCT CAATTTGGGTCCTCCCATCTGGCTGGATTTGGGGCTCTTTACA-AAGCTTGTCTCAACAG GTTGGGGACAAGGCTCCCT-GGTCCTGGTCAGATACAAGAGCAATT-GCAAATTGGCTGC AGGTCTTTCTAAAAGGTGTCTCAGTGCATGGCCAGTGGGGCATGAGGTCTCCTTCACCCC CGAAGTCTCACTTAGCTTTCTGTTTGCAG 
>dom_a21 
GTGAGTCTCTATGTGTCTGGTTAGGGGAGGGGCTTGTGCTCTTGCACACCACT---GCAT CTTCCCTGAGAATCTAGATATGTGACACACCTGATTGAGAATGTCAGAAGGATGGGGCAG GAAGGAGCTCTAGGACTGCCTGAGCTGGTCCTGACTGCTCAGCTCAGCCAAGCCACAGTA GA-TCCCTGCCTGAGTTTGGCCTCCCTCAGACTTC-CTGACACAGCCTTCCAAGTCTAGC TGGAGAAGCTTGGCACCTGGCACCTTTTTCTAGC-TAGGTCTTTTATCCTTGATTTTCAA GCCTATCACTGCAGCTCCAAAAAA-GTCATATGTTATCCTATTCTCTGAACTTTGAAGAC CACTTTGTGGACTCCACATGT-GGACATTCAAGGGTAGAATTAAAGTGAACCC-CCT--- -CATGTCCCTAGAACAGAT-ATGTTAAGG----CCCTGCCTTTAGCTGAAGATATTTGAG GGTCATCATCAACATGTGACAGGAGTCAGTTTCTTTGT-GGGTCCCCAGCTGCCCAGAGG CTCACATGGGTCTCTGTCAGCTCCTCCCCATTCAGTCCCACTGGGAC-TATGTTGTCTCT CAATTTGGGTCCTCCCATCTGGCTGGATTTGGGGCTCTTTACA-AAGCTTGTCTCAACAG GTTGGGGACAAGGCTCCCT-GGTCCTGGTCAGATACAAGAGCAATT-GCAAATTGGCTGC AGGTCTTTCTAAAAGGTGTCTCAGTGCATGGCCAGTGGGGCATGAGGTCTCCTTCACCCC CGAAGTCTCACTTAGCTTTCTGTTTGCAG 
>mus_a21 
GTGAGTCTCTATGTGTCTGGTTAGGGGAGGGGCTTGTGCTCTTGCACACCACT---GAAT CTTCACTGAGAATCTAGATATGTGACACACCTGATTAAGAATGTCAGAAGGATGGGGCAG GAAGGAGCTCTAGGACTGCCTGAGCTGGTCCTGACTGCTCAGCTCAGCCAAGCCACAGTA GA-TCCCTGCCTGAGTTTGGCCTCCCTCAAACTTC-CTGACACAGCCTTCCAAGTCTAGC TAGAGAAGCTTGGCACCTGGCACCTTTTTCTAGC-TAGGTCTTTTATCCTTGATTTTCAA GCCTATCACTGTAGCTCCAAAAAAAGTCATATGTTATCCTATTCTCTGAACTTTGAAGAC CACTTTGTGGACTTCACATGT-GGACATTCAAGGGTAGAATTAAAGTGAACCC-CCT--- -CATGTCCCTAGAACAGAT-ATGTTAAGG----CCCTGCCTTTAGCTGAAGATATTTGAG GGTCATCGTCAACATGTGACAGGAGTCAGTTTCCTTGT-GGGTCCCCAGCTGCCCAGAGG CTCACATGGGTCTCTGTCAGCTCCTCCCCATTCAGTCCCACTGGGAC-TATGTTGTCTCC CAATTTGGGTCCTCCCATCTGGCTGGATTTGGG-CTCTTTACA-AAGCTTGTCTCAACAG GTTGGGGACAAGGCTCCCT-GGTCCTGGTCAGATACAAGAGCAATT-GCAAATTGGCTGC AGGTCTTTCTAAAAGGTGTCTCAGTGCATGGCAAGTGGGGCATGAGGTCTCCTTCACCCT CGAAGTCTCACTTAGCTTTCTGTTTGCAG 
>cas_a21 
GTGAGTCTCTATGTGTCTGGTTAGGGGCAGGGCTTG------TGCACACCACT---GAAT CTTCACTGAGAATCTAGATATGTGACACACCTGATTGAGAATGTCAGAAGGATGGGGCAG GAAGGAGCTCTAGGACTGCCTGAGCTGGTCCTGACTGCTCAGCTCAGCCAAGCCACAGTA GA-TCCCTGCCTGAGTTTGGCCTCCCTCAAACTTC-CTGACACAGCCTTCCAAGTCTAGC TGGAGAAGCTTGGCACCTGGCACCTTTTTCTAGC-TAGGTCTTTTATCCTTGATTTTCAA GCCTATCACTGCAGCTCCAAAAAA-GTCATATGTTATCCTATTCTCTGAACTTTGAAGAC CACTTTGTGGACTTCACATGT-GGACATTCAAGGGTAGAATTAAAGTGAACCC-CCT--- -CATGTCCCTAGAACAGAT-ATGTTAAGG----CCCTGCCTTTAGCTGAAGATATTTGAG GGTCATCATCAACATGTGACAGGAGTCAGTTTCCTTGT-GGGTCCCCAGCTGCCCAGAGG CTCACATGGGTCTCTGTCAGCTCCTCCCCATTCAATCCCACTGGGAC-TATGTTGTCTCC CAATTTGGGTCCTCCCATCTGGCTGGATTTGGGGCTCTTTACA-AAGCTTGTCTCAACAG GTTGGGGACAAGGCTCCCT-GGTCCTGGCCAGATACAAGAGCAATT-GCAAATTGGCTGC AGGTCTTTCTAAAAGGTGTCTCACTGCATGGCAAGTGGGGCATGAGGTCTCCTTCACCCT CGAAGTCTCACTTAGCTTTCTGTTTGCAG 
>B6_a22 
GTTAGTATCTATGTGTCTGGTTAGAGGCAAAGCTTGTGCTCTTACACACCACT---GAAG CTTCACTGAGAATCAAGAAATGTGACACACCTGATTGAGGATGTCAGGAGGATAGGGCAG GAAGGAACTCTCAGGCTGCCTGAGCTGGCCCTGGCTGCTCAGCTCAACCAAGCCACAGTA GA-TCCATGACTGAGTTTGGCCTCCATCAGCCTTC-CTGACGCAGCCTTCCAAGTCTAGC TGCAGAAGCTTGACACCTGGAACCCTTCTCTAGCCTGGGTCTTTTATCCTAAATTTTGAA GCCTACCACTCCAGCTCCAAAAAA-GTGATATGTTATCCTGTTCTCTGAACTTTGAAGGC CACTTTGTGGAATCCACATGT-GGACATACAAGGGTAGAATTAAAGTGAACCC-CCT--- -CATGTCCCTAAAACAGGT-GTGTTAAGG----CC-TGCCTTTAGCTGCAGATATTTGAG GGTCATCATCAACATTTGACAGCAGTCAGTTTGCTTGT-GGGGCCCCAGCTGCACAGAGG CTCACATGGGGCTCTGTCAGCTCCTCCCCATTAGGTCCCACTGGGAC-TATGTTGTATTA CAAGTTGGCTCCTCCCATCTGGCTGGATTTGAGGCTTTTTACA-AAGCTTGTCTCAACAG GTTGAAGACAAGCCTCCCT-GATCTTGGTCAGATACAAGAGCAATT-GCAAATTTGCTGC AGGTCTTTCTAGGAGGTGTCTCAGTGCATGGTCAGTGGGGCATGAGGTCTCCTTCACTCC TAAGGTCTCACTTGGATTGCTGTTTGCAA 
>B6_a23 
ATTTGTCTCCATGTGTCTGGTTAGGGGCGGGGCTTGTGCTCTTGCACACCACT---GAAG CTTCACTGAGAATCCAGATATGTGACAATCCTGATTGACGATTTCAGGAGGATGGGGCAG GAAAGGACTCTCAGACTGCCTGAGCTGGGCCTGGCTGCTCAGCTCAACCAATCTACAGTA GA-TCCATGACTGAGTTTGGCCTCCATCAGCCTTC-CTGACACAGCCTCCCAAGCCTAGC TGCACAAGCTTGGCCCCTGGCATCCTTCTCCAGCCTGGGACTTTTATCATAACATTTCAT CCCTACCACTCCAGCTCCAAAAAA-GT-------TATCCTGTTCTCTGAACTTTGAAGGC CACTTTGTGGAATCCACATGT-GGACATACAAGGGTAGAATTAAAGTGAACAC-CCT--- -CATGTCCCTAGAACGGGT-GTGTTAAGA----CCATGCCTTTAGCTACAGATATTTGAG GGTCATCATCAACATGTGACAGGAGTTAGTTTGCTTGT-GTGGCCC--------CAGATG CTCACATGGGGCTCAGTCAGCTCCTACCCATTTGGTCCCACTGAAAC-TATGGTGTCTCA CAAGTTGGCTCCTCCCATCTGGCTGGATTTGAGGCTTTTTACA-AAGATTGTCTCAACAG GTTGGTGACAAGGCTCCCT-GGTCCTGGTCAGATACAAGATCAATT-GCAAATTTGCTGC AGGTCTTTCTAGGAGGTGTCTCAGTGCATGGTCAGTGGGACATGATGTCTCCTTCTTCCC TGAGGTCTCACTTGACTTTCTGTTTGCAG 
>B6_a24 
GTGAGTCTCTATGTGTCTGGTTAGGGGAGGGGCTTTTGCTCTTACACAACACT---GAAG CTTCTCTGAGAATCCAGAAATGTGACACACCTGATTGAGGATGTCAGGAGAATGGGGCAG GAAGGGACTCTCAGACTGCCTGAGCTGGGCCTGGCTGCTCAACTCAGCCAAGCCACACTA GA-TCCCTGCCTGAGTTTGGCCTCCATCAGCCTTC-CTGACACAGCCTCCTAAGTCTAGC TACACAAGCTTGGTGCCTAGAACCCTTCTCCTGCCTGGGTCTTTTATCCTAACTTTTCAA GCCTGCAACTCCAGCCCCAAAA-CACTAATCTGTTTTTCTGTTCCCTGCACCTCCAAGGC CAATGTGTGGACTCCAGGCCTGGGACATTCAAGGGTAGAATTAAAGTGAACCC-CCT--- -CTTGTCCCTAGAATTAGT-CGGATAAGT----CTTTGC-CTCAACTGCAGATATCTGAG GGACATCATCATCATGTGACAGGATTCAGTTCCCTTGT-GGGGTCCCAGCTGACCACAGG CTCACATGGGGCCCTGCCAGCTCCTCCCCTTTCTGTCCCATCTGTGCCTATGGTGTCTCA CAAGGTGGCTCCTCCCATCTGACTGGCTTGGGGGCTCTTTACA-AAGCTTATCTCAACAG GTTTGAGATAAGGCTCCCT-GGTTCTGGTAAGAACCAAGAGCAATT-GCAAACTGACTAC AGGTCCTTCTTGGAGGTATCCCCGTGTATAGTCAGT-GGGCATGAGGTCTTCTACACCTC TGAGACCTTGCTTT-TATTCTCTTTGCAG 
>dom_a24 
GTGAGTCTCTATGTGTCTGGTTAGGGGAGGGGCTTTTGCTCTTACACAACACT---GAAG CTTCTCTGAGAATCCAGAAATGTGACACACCTGATTGAGGATGTCAGGAGAATGGGGCAA GAAGGGACTCTCAGACTGCCTGAGCTGGGCCTGGCTGCTCAACTCAGCCAAGCCACACTA GA-TCCCTGCCTGAGTTTGGCCTCCATCAGCCTTC-CTGACACAGCCTCCTAAGTCTAGC TACACAAGCTTGGTGCCTAGAACCCTTCTCCTGCCTGGGTCTTTTATCCTAACTTTTCAA GCCTACAACTCCAGCCCCAAAA-CACTAATCTGTTTTTCTGTTCCCTGCACCTCCAAGGC CAATGTGTGGACTCCAGGCCTGGGACATTCAAGGGTAGAATTAAAGTGAACCC-CCT--- -CTTGTCCCTAGAATTAGT-CGGATAAGT----CTTTGC-CTCAACTGCAGATATCTGAG GGACATCATCATCATGTGACAGGATTCAGTTCCCTTGT-GGGGTCCCAGCTGACCACAGG CTCACATGGGGCCCTGCCAGCTCCTCCCCTTTCTGTCCCATCTGTGCCTATGGTGTCTCA CAAGGTGGCTCCTCCCATCTGACTGGCTTGGGGGCTCTTTACA-AAGCTTATCTCAACAG GTTTGAGATAAGGCTCCCT-GGTTCTGGTAAGAACCAAGAGCAATT-GCAAACTGACTAC AGGTCCTTCTTGGAGGTATCCCCGTGTATAGTCAGT-GGGCATGAGGTCTTCTACACCTC TGAGACCTTGCTTT-TATTCTCTTTGCAG 
>mus_a24 
GTGAGTCTCTATGTGTCTGGTTAGGGGAGGGGCTTTTGCTCTTACACAACACT---GAAC CTTCTCTGAGAATCCAGAAATGTGACACACCTGATTGAGGATGTCAGGAGAATGGGGCAG GAAGGGACTCTCAGACTGCCTGAGCTGGGCCTGGCTGCTCAACTCAGCCAAGCCACACTA GA-TCCCTGCCTGAGTTTGGCCTCCATCAGCCTTC-CTGACACAGCCTCCCAAGTCTAGC TACACAAGCTTGGTGCCTAGAACCCTTCTCCTGCCTGGGTCTTTTATCCTAACTTTTCAA GCCTACAACTCCAGCCCCAAAA-CACTAATCTGTTTTTCTGTTCCCTGCACCTCCAAGGC CAATGTGTGGACTCCAGGACTGGGACATTCAAGGGTAGAATTAAAGTGAACCC-CCT--- -CTTGTCCCTAGAATTAGT-CGGATAAGT----CTTTGC-CTCAACTGCAGATATCTGAG GGACATCACCATCATGTGACAGGATTCAGTTCCCTTGT-GGGGTCCCAGCTGACCACAGG CTCACATGGGGCCCTGCCAGCTCCTCCCCTTTCTGTCCCATCTGTGCCTATGGTGTCTCA CAAGGTGGCTCCTCCCATCTGACTGGCTTGGGGGCTCTTTACA-AAGCTTATCTCAACAG GTTTGAGATAAGGCTCCCT-GGTTCTGGTAAGAACCAAGAGCAATT-GCAAACTGACTAC AGGTCCTTCTTGGAGGTATCCCCGTGTATAGTCAGT-GGGCATGAGGTCTTCTACACCTC TGAGACCTTGCTTT-TATTCTCTTTGCAG 
>cas_a24 
GTGAGTCTCTATGTGTCTGGTTAGGGGAGGGGCTTTTGCTCTTACACAACACT---GAAG CTTCTCTGAGAATCCAGAAATGTGACACACCTGATTGAGGATGTCAGGAGAATGGGGCAG GAAGGGACTCTCAGACTGCCTGAGCTGGGCCTGGCTGCTCAACTCAGCCAAGCCACACTA GA-TCCCTGCCTGAGTTTGGCCTCCATCAGCCTTC-CTGACACAGCCTCCCAAGTCTAGC TACACAAGCTTGGTGCCTAGAACCCTTCTCCTGCCTGGGTCTTTTATCCTAACTTTTCAA GCCTACAACTCCAGCCCCAAAA-CACTAATCTGTTTTTCTGTTCCCTGCACCTCCAAGGC CAATGTGTGGACTCCAGGCCTGGGACATTCCAGGGTAGAATTAAAGTGAACCC-CCT--- -CTTGTCCCTAGAATTAGT-CGGATAAGT----CTTTGC-CTCAACTGCAGATATNTGAG GGACATCACCATCATGTGACAGGATTCAGTTCCCTTGT-GGGGTCCCAGCTGATCACAGG CTCACATGGGGCCCTGCCAGCTCCTCCCCTTTCTGTCCCATCTGTGCCTATGGTGTCTCA CAAGGTGGCTCCTCCCATCTGACTGGCTTGGGGGCTCTTTACA-AAGCTTATCTCAACAG GTTTGAGATAAGGCTCCCT-GGTTNTGGTAAGAACCAAGAGCAATT-GCAAACTGACTAC AGGTCCTTCTTGGAGGTATCCCCGTGTATAGTCAGT-GGGCATGAGGTCTTCTACACCTC TGAGACCTTGCTTT-TATTCTCTT-GCAG 
>B6_a25 
ATGAGTCTCT--GTGTCTGGCTAGGGGTGGGGCTTGTGTTCCTCCTCCCCCCCAGTGAAG CTTCTCTGTGAATCTAGAGATGTGACACACCTGATTAAGGATGTCAGGAGGATGGGGTAG GAAGAGACCCTCAGGCTGCCTGAGCTTGACCTGGCTGCTCAGGACAGCCAAGCTATACTA GA-TCCCTGCCCAAGTTTGGCCTC----------C-CTGACACAGCCTCCCAAGTCTAGA TGCACAAGCTTGGCACCTGGCACCCTTCTCCAGCCTGGGTATTTTATACTAACTTTTCAA GCCTACTACCCCAGACCCAAAA-CACTCATCTTTTTTCCTGTTCTCTGCATCTCCAAAAC CAATGTGTAAACACCAAGCCTGGGGCATTCAAGGGTAGAATTAAAGTGAACCC-CTT--- -CTTGTCCCTAGAACTGGT-GGAATAAGT----CATTGC-CTCAGGTGCAGATATCTGAG GGTCATCATCATCATTTGAGAGGAGTCAGTTCCATTGT-GGGGCCCCAGCTGCCCACAGG CTCACATGGGGCCCTGTCAGCTCCTCCCCATTCTATACCACTAGTGCCTATGGAGTCTCA CAAGGTGGCTCCTCCCATCTGACTGGACTGGAGGCCCTTTACA-AAGCTTGTCTCAAAAG GTTCGGGACAAGACTCCCT-TATCTTGGTCAGAACCAAGAA------------------- --TTCCTTCCAGGAGGTGTCCCAGTGTGTAGTCAGAAGAAAATGAGGTCTCCTTTACCTC TAAGGCCTTACTTGGCTTTCTCTTTGCAG 
>B6_a26 
ATGAGTCTCTACGTGTCTTTCTAAGGGCAGTGCTTATAATTCTCCCCCACTTG---GAAG GTTCTCTGTGAATCCAGAAGAGTTATACACCTGATTGAGGATATCAGGAGGATAGGGCAG GAAGGGACTCTCAGGCTTCCTGAGCTTGGCCTAGCTGCTCAACTCAGCCAAGCCATGCTA GA-TCCCTGCCAAAGTTTGGCCTCTATCAGCCTTC-CTGACACAATTTCCCAGGTCTAGT TGCACAAGCTTGGGGCCTGGCACCATTCTGCAACCTAGGTCTTTTATCCTAACTTTTCAA GCCTACCACTCCAGCCCCAAAA-CAGTCATCTATATTCCTGTTCTATGCACCTCCAAGGT CACTGTGTGGACTCCAGGCCTTGGTCATTCAAGGGTAAAATTAAATTGAACCC-ACT--- -CTTGTCCCTAGAACTGGT-TGGATAAGT----TATTGT-GTCAGCTGCAGATATCTGAG TGTCATCATCATG---TGACAGGAGTCAGTTCCCTTAT-GGGGTCCTAGTTGCCCAAGGG CTCAAATGGAACCCTGTCAGCCCCTTCCAACTCTGTCTCACTTGTACCTATGGTATCCCA CAAGGTTGCTTTTCCCATCTGCCTGGATTGGAGGCTCATTACA-GAGCTTGTATCAACAG GTGGGAGAAAAGGCTCCTT-AGCACTGACCGAACTCAAAAGCTATT-GAAAATAGGATAC AGTTCCTCCCAGGAGGTGTACCTATATGTAGTCAATGGGGCAAGAAGTTTTCTTTACCTT TGAGGCCTTGATTGGCTTTTTCTTTGCAG 
>spr_a26 
ATGAGTCTCTACGTGTCTTTCTAAGGGCAGTGTTTATAATTATCCCCCACTTG---GAAG GTTCTCTGTGAATCCAGAAGAGTTACACACCTGATTGAGGATATCAGGAGGATGGGGCAG GAAGGGACTCTCAGGCTTCCTGAGCTTGGCCTAGCTGCTCAACTCAGCCAAGCCATGCTA GA-TCCCTGCCCAAGTTTGGCCTCTATCAGCCTTC-CTGACACAGTTTCCCAAGTCTAGT TGCACAAGCTTGGGTCCTGGCACCATTCTGCAACCTAGGTCTTTTATCCTAACTTTTCAA GCCTACCACTCCAGCCCCAAAA-CAGTCATCTATATTCCTGTTATATGCACCTCCAAGGT CACTGTATGGACTCCAGGCCTTGGTCATTCAAGGGTAAAATTAAATTGAACCC-ACT--- -CTTGTCCCTAGAACTGGT-TGGATAAGT----TATTGT-GTCAGCTGCAGATATCTGAG TGTCATCATCATG---TGACAGGAGTCAGTTCCCTTAT-GGGGTCCTAGTTGCCCAAGGG CTCAAATGGAACCCTGCCAGCCCCTTCCCACTCTGTCTCACTTGTACCTATGGTATCCCA CAAGGTTGCTTTTCCCATCTGCCTGGACTGGAGGCTCATTACA-GAGCTTGTATCAACAG GTGGGAGACAAGGCTCCTT-AGCACTGACCGAACTCAAAAGCTATT-GAAAATAGAATAC AGTTCCTCCCAGGAGGTGTACCTATATGTAGTCAATGGGGCAAGAAGTTTTCTTTAACTT TGAGGCCTTGATTGGCTTTCTCTTTGCAG 
>B6_a27 
GTGAGTCTCTACGTGTCTTGCTAAGGGCAGGACTTATACTTCTCCCCCACTTG---GAAG CTTCTCTGTGAATACAGAGCAGTGGCACACCTGATTGAGGATATCAGGAGGATGGGGCAG GAAGGGACTCCCAGGCTTCCTGATCTTGGCCTGGCTGCTCAACTCAGCCAAGCCACGCTA AA-TCCCTGCCCAAGTTTGGCCTCTATCAACCTTC-CTGACGCAGCCTCCCAAGTCTAGT TGCACAAGCTTGGGGCCTGGCACCATTCTCCAACCTGGGTCTTTTATTCTAACTTTTCAA GCCTACCACTCCAGCCCCAAAA-CAGTCATCTGTTTTCCTGTTCTATGCATCTCCAAGGT CACTGTGTGGACTCCAGGGCTGGGACATTCAAGGGTAGAATTAAATTGAACCC-ACT--- -CTTGTCCCTAGAACTGGT-TGGATAAGT----TATTGT-GTCAGCTGCAGATATCTGAG GGTCATCATCATG---TGACAGGAGTCAGTTCCCTTTT-GGGGTCCCAGTTGCCCAAAGG CTCCAATGGAGCCCTGTCAGCTCCTTTCTACTCTGTCTGACTTGTACCTATGGTGTCTCA CAAGGTTGCTTCTCCCATCTGCCTGGATTGGAGGCTTTTTGCA-GAGTTTGTCTCAACAG GTGGGAGACAAGACTCCTT-AACCCTGATCAGACTCAAAAGCTACT-GCAAACAGGATGC AGTTCCTCCCAAGAGGTGTACCTGTATGTAGTCAGTGGGGCAAGAAGTTTACTTTACCTC TGAGGCCTTGCTTGACTTTCTCTTTGCAG 
>dom_a27 
GTGAGTCTCTACGTGTCTTGCTAAGGGCAGGACTTATACTTCTCCCCCACTTG---GAAG CTTCTCTGTGAATACAGAGCAGTGGCACACCTGATTGAGGATATCAGGAGGATGGGGCAG GAAGGGATTCCCAGGCTTCCTGATCTTGGCCTGGCTGCTCAACTCAGCCAAGCCACGCTA AA-TCCCTGCCCAAGTTTGGCCTCTATCAACCTTC-CTGACGCAGCCTCCCAAGTCTAGT TGCACAAGCTTGGGGCCTGGCACCATTCTCCAACCTGGGTCTTTTATCCTAACTTTTCAA GCCTACCACTCCAGCCCCAAAA-CAGTCATCTGTTTTCCTGTTCTATGCATCTCCAAGGT CACTGTGTGGACTCCAGGGCTGGGACATTCAAGGGTAGAATTAAATTGAACCC-ACT--- -CTTGTCCCTAGAACTGGT-TGGATAAGT----TATTGT-GTCAGCTGCAGATATCTGAG GGTCATCATCATG---TGACAGGAGTCAGTTCCCTTTT-GGGGTCCCAGTTGCCCAAAGG CTCCAATGGAGCCCTGTCAGCTCCTTTCTACTCTGTCTGACTTGTACCTATGGTGTCTCA CAAGGTTGCTTCTCCCATCTGCCTGGATTGGAGGCTTTTTGCA-GAGTTTGTCTCAACAG GTGGGAGACAAGACTCCTT-AACCCTGATCAGACTCAAAAGCTACT-GCAAACAGGATGC AGTTCCTCCCAAGAGGTGTACCTGTATGTAGTCAGTGGGGCAAGAAGTTTACTTTACCTC TGAGGCCTTGCTTGACTTTCTCTTTGCAG 
>cas_a27 
GTGAGTCTCTACGTGTCTTGCTAAGGGCAGGACTTATACTTCTCCCCCACTTG---GAAG CTTCTCTGTGAATACAGAGCAGTGGCACACCTGATTGAGGATATCAGGAGGATGGGGCAG GAAGGGACTCCCAGGCTTCCTGATCTTGGCCTGGCTGCTCAACTCAGCCAAGCCACGCTA AA-TCCCTGCCCAAGTTTGGCCTCTATCAACCTTC-CTGACGCAGCCTCCCAAGTCTAGT TGCACAAGCTTGGGGCCTGGCACCATTCTCCAACCTGGGTCTTTTATCCTAACTTTTCAA GCCTACCACTCCAGCCCCAAAA-CAGTCATCTGTTTTCCTGTTCTATGCATCTCCAAGGT CACTGTGTGGACTCCAGGGCTGGGACATTCAAGGGTAGAATTAAATTGAACCC-ACT--- -CTTGTCCCTAGAACTGGT-TGGATAAGT----TATTGT-GTCAGCTGCAGATATCTGAG GGTCATCATCATG---TGACAGGAGTCACTTCCCTTTT-GGGGTCCCAGTTGCCCAAAGG CTCCAATGGAGCCCTGTCAGCTCCTTTCTACTCTGTCTGACTTGTACCTATGGTGTCTCA CAAGGCTGCTTCTCCCATCTGCCTGGATTGGAGGCTTTTTGCA-GAGTTTGTCTCAACAG GTGGGAGACAAGACTCCTT-AACCCTGATCAGACTCAAAAGCTACT-GCAAACAGGATGC AGTTCCTCCCAAGAGGTGTACCTGTATGTAGTCAGTGGGGCAAGAAGTTTACTTTACCTC TGAGGTCTTGCTTGACTTTCTCTTTGCAG 
>spr_a27 
GTGAGTCTCCACGTGTCTTGCTAAGGGCAGGACTTATACTTCTCCCCCACTTG---GAAG CTTCTCTGTGAATACAGAGCAGTGGCACACCTGATTGAGGATATCAGGAGGATGGGGCAG GAAGGGATTCCCAGGCTTCCTGATCTTGGCCTGTCTGCTCAACTCAGCCAAGCCACGCTA AA-TCCCTGCCCAAGTTTGGCCTCTATCAACCTTC-CTGAAGCAGTCTCCCAAGTCTAGT TGCACAAGCTTGGGACCTGGCACCATTCTCCAACGTGGGTCTTTTATCCTAACTTTTCAA GTCTACCACTCCAGCCCCAAAA-CAGTCATCTGTTTTCCTGTTCTATGCACCTCCAAGGT CACTGTGTGGACTCCAGGCCTGGGACATTCAAGGGTAGAATTAAATTGAACCC-ACT--- -CTTGTCCCTAGAACTGGT-TGGATAAGT----TATTGT-GTCAGCTGCAGATATCTGAG GGTCATCATCATG---TGACAGGAGTCAGTTCCCTTTT-GGGGTCCCAGTTGCCCAAAGG CTCCCATGGAGCCCTGTCAGCTCCTTTCTACTCTGTCTGACTTGTACCTATGGTGTCCCA CAAGGTTGCTTCTCCCATCTGCCTGGATTGGAGGCTTTTTGCA-GAGTTTGTCTCAACAG GTGGGAGACAAGACTCCTT-AACCCTGATCAGACTCAAAAGCTACT-GCAAACAGGATGC AGTTCCTCCCAAGAGGTGTACCTGTATGTAGTCAGTGGGGCAAGAAGTTTACTTTACCTC TGAGGCCTTGCTTGACTTTCTCTTTGCAG 
>mus_a27 
GTGAGTCTCTATGTGTCTTGCTAAGGGCAGGACTTATACTTCTCCCCCACTTG---GAAG CTTCTCTGTGAATACAGAGCAGTGGCACACCTGATTGAGGATATCAGGAGGATGGGGCAG GAAGGGACTCCCAGGCTTCCTGAGCTTGGCCTAGCTGCTCAACTCAGCCAAGCTACGCTA AA-TCCCTGCCCAAGTTTGGCCTCTATCAACCTTC-CTGACACAACCTCCCAAGTCTAGT TGCACAAGCTTGGGGCCTGGCACCATTCTCCAACCTGGGTCTTTTATCCTAACTTTTCAA GCCTACCACTCCAGCCCCAAAA-CAGTCATCTGTTTTCCTGTTATATGCACCTCCAAGGT CACTGTGTGGACTCAAGGCCTGGGACATTCAAGGGTAGAATTAAATTGAACCC-ACT--- -CTTGTACCTAGAACTGGT-TGAATAAGT----TATTGT-GTCAGCTGCAGATATCTGAG GGTCATCATCATG---TGACAGGAGTCAGTTCCCTTTT-GGGGTCCCAGTTGCCCACAGG CTCCCATGGAGCCCTGTCAGCTCCTTTCTACTCTGTCTGACTTGTACCTATGGTGTCCCA CAAGGTTGCTTCTCCCATCTGCCTGGATTGGAGGCTCTTTGCA-GAGTTTGTCTCAACAG GTGGGAGACAAGACTCCTT-AACCCTGATCAGACTCAAAAGCTACT-GCAAACAGGATGC AGTTCCTCCCAAGAGGTGTACCTGTATGTAGTCAGTGGGGCAAGAAGTTTACTTTACCTC TGAGGCCTTGCTTGGCTTTCTCTTTGCAG 
>car_a27 
GTGAGTCTCTATGTGTCTTGCTAAGGGCAGGACTTATATTTCTCCCCCACTTG---AGGT CTTCTCTGTGAATCCAGAACAGTGACAGACCTGATTGAGGATTTCAGGAGGATGGGGAAG GAAGGGACTCTCAGGCTTCCTGAGCTTGGCCTGGCTGCTCAACTCAGCCAAGCCACGCTA GA-TCTCTGCACAAGTTTGGCCTCTATCAACCTTC-CTGACACAGCCTCCCAAGTCTAGT TGCACAAGCTTGTGGCCTGGCACCATTCTCCGACCTGGGTCTTTTATCCTAACTTTTCAA GCCTACCACTCCAGCCCCAAAA-CACTCATCTGTTTTCCTGTTCTATGCACTTCCAAGGT CACTGTGTGGTCTCCAGGCCTGGGACATTCAAGGGTAGAATTAAATCGAACCC-ATT--- -CTTGTCCCTAGAACTGGT-TGAATAAGT----TATTGT-GTCAGCTGCAGATATCTGAG GGTCATCATCATG---TGACAAGAGTCAGTGCCCTTAA-GGGGTCCCAGTTGCCCACAGG ATCACATGGAACCCTGTCAGCTCCTCTCCATTCTATCTCACTTGTACCTACGGTGACCCA CAAGGTTGCTTCTCCCATCTGCCTGGATTGGAGGCTCTTTGCA-GAGCTTGTCTCAACAG GTGGGAGACAAGGCTCCTT-AGCCCTAATCGAATTCAAAAGCTACT-GCAAACAGGATGC AGTTCCTCCCAAGACGTGTATCTGTATGTAGTCAGTGGGGCAAGAAGTTGTCTTTACCTC TGACGCCTTGCTTGGCTTTCTCTTTGCAG 
>car_a27b 
GTGAGTCTCTACATGTCTTGCTAAGGGCAGGGCTTATACTTCTCCACCACTTG---GAAG CTTCTCTGTGAATCCAGAACAGTGACACACCTGATTGAGGATATCAGGAAGATGGGGCAG GAAGGGACTCTCAGGCTTCCTAAGCTAGGCCTGGCTGCTCAACTCAGCCAAGCCAAACCA GA-TCCCTGCCCAAGTTTGGCCTCTATCAACCTTC-CTGACACAGCCTCCCAAGTCTAGT TGCACAAGCTTGTGGCCTGGCACCATTCTCCAACCTAGGTCTTTTATCCTATCTTTTCAA GCCTACCACTCCAGCCCTAAAA-CACTCATCTGTTTTCCTGTTCTATACACCTCCAAGGT CACTGTGTGGACTCCAGACCTGGGACATTCAAGGGTAGAATTAAATTGAACCC-ACT--- -CTTGTCCCTAGAACTGGT-TGGAAACGT----TATTGT-GCCAGCTGCAGATATCTGAG GGTCATAATCATG---TGAAAGGAGGCAGTTCCCTTAT-GGGGTCCAGGTTGCCCACAGG CTCACATGGAGTCCTGTCAGCTCCTCTCCACTCTGTCTCACTTGTACCTACGGTGACCCA CAAGGTTGCTTCTCCCATCTCCCTGGATTGGAGGCTCTTTGCA-GAGCTTCTCTCAACAG GTGGAAGACAAGGCTCCTT-AGCCCTGATCTGACTCAAAAGCTCCT-GCAAACAGGATGC AGTTCTTCCCAAGAGGTGTACCTGCATGTAGTCAGTGGGGCAAGAAGTTTTCTTTACTCC TGAGGCCTTGCTTGGCTTTCTCTTTGCAG 
>B6_a28 
GTAAGACTCTATGTGTCTGGTTAGGGGCAGGGCTTTTGCTCTTGCACACCACT---GAAG CTTCACTGAGAATCCAGAAATGTGACACACCTGATTGATAATGTCAGAAGCATGGGGCAG AAAGGAACTCTCAGACTGCCTGAGCTGGCCATGGCTGCTCAGTTCAGCCACGCCACAGTA GA-TATCCGCCTGAGTTTGGCCTCCCTCAGCCTTC-CTGACACAACGTTGCAAGTCTAGC TGCAGAAGCTTGGCACCTGGCACCCTTCTTTAGCCTGGGTCTTTTATCCTAATTTTCCAA GCCTATCACTCCAGCTCCAAAAAA-GTCATATATTATCCTGTTCTCTGAGTTTTGAAGAC CACTTTGTGGACTCCATATGT-GGACATTCAAGGGTAGAATTAAGGTGAACCC-CCT--- -CATGTCCATAGAACAGGT-ATGTTAAAG----CCCTGCCTTTAGCTGAAGATATTTGAG GGTCATCATCAACATGTGACAGGGGTCAGTTTGCTTGT-GGGGCCTCAGCTGCACAGACA CTCATGTGGGGCTCTGTCAGCTCCTCCCCATTTGGTC-----------TATGTAATCTCC TAAGTTGGCTCCTCCCATCTGGCTGGATTTGAGGCTCTTTATG-AAGCTTGTCTCAAAAG GTTGGGGACAAGGCTCCCT-GGTCCTGGTCAGATACAAGAGCAATG-GCAAATTGGCTGT AGATATTTCTAGGAGGAGTCTCATTGCATGGTCAGTGGGGCATGAAGTCTCCTTCACCCC CGAAGTCTCACTTAGCTTTCTGTTTGGAG 
>B6_a29 
GTGAGTATCTATGTGTCTGGTTAGAGGCAGGGCTTGTGCTCTTACACACCACG---GAAG CTTCACTGATCATCAAGAAATGTGACACACCGGATTGAGGATGTCAGGAGGATGGGGCAG GAAGGAACTCTCAGACTGCCTGAGCCAGCACTGGCTGCTCAGATCAGCCAAGCCACAGTA GA-TATCTACCTGAGTTTGGCCTCCCTCAGCCTTC-CT-ACAAAGCCTTCCAAGTCTAGC TACAGAAGCTTGGCACCTGGCACCTTTCTCTAGCCTGGGTCTTTTATCCTAAATTTTCAA ACCTACCACTCCATCTCCAAAAAA-GTCCTATGTTATCCTGTTCTCTGAACTTTGAAGGC CACTTTGTGGATTCCACGTGT-GGACATTCAAGGATAGGATTGAAGTGAACAGGCCT--- -CATGTCCCTAGAACTGGT-GTGTTAAGT----CCCTGCCTTTAGCTGAAGATATTTGAG GGTCATCATCAACATGTGACAGTGGTCAGTTTACTTGT-GTGGCCCCAGCTTCCCAAAGG CTCACGTGGTGCTCTTTGAGCTCCTCCACATTTGGTGCCACTGGGAC-TATGTTGTCATA CAAGTTGTCTCCTCCCATATGGCTAGATTTGAGGCTCTTTTCA-AAG-TTGTCTCAATAG GTTGGAGACAAGGCTCCTT-TGTCCTG-----ATACAAGAGCAATT-GCATATTGGATGC AGGTCTTTCTAGGAGGTGTCTCATTGCATGGTCAGTGGTGCCTGAGGTCTCCTTCACCCC AAAGGTTTCACTTGGCTTTCTGTTTGCAG 
>B6_a30 
GTGAGACTCTAAGTGTCTTGCTAAAGGCAGGGCTTGTACTTTTCCTCCACTTA---GAAG CTGCTCTGTGAATCCAGAACACTGACACACCTTATTGAGGATGTCAGGAGGATGGAGCAG GAAGGGACTCTCAGGCTGCCTGAGCTGGGCCTGGCTGCTCAAATCAGCCAAGCCACACTA GA-TCCCTGCCCAAGTTTGGCCTCTATCAGTCTTC-CTGACACAGCCTCCCAAGTCTAGC TGCACAAGCTTGGGGCCTGGCACCATTCTCCAACCTGGGTCTTTTATCCTTACTTTTCAA GCCTGCCACTCCAGCCCCAAAA-CACTTATCGGTTTTCCTGTCCTATGCACCTCCAAGGC CACTGTGTGGACTTCAGGCCTGAGACATTCGAGGGTAGAATTAAATTGAACCC-ACT--- -CTTGTCCCTAGAACTAGT-GGGATAAGT----CATTGT-GTCAGCTGCAGACATATGAG GGTCATCATCATG---TGACAGGATTCAGTTTCCTTAT-GGGGTCCCAGCTGCCCACAGG CTCACATGGAGCCCTGTCAGCTCCTCCCCACTCTGTCCCACTTTTACCTATGGTGTCCCA CGAGGTCGCTTCTCTCATCTGCCTGGATTGGAGGCTCTTTACA-GAGATTGTCTCAACAG ATGGGAGACAAGGCTCCTT-AGCCCTGATCGAACTCAAAAGCTATT-GCAAAGAGGATGC AGTTCCTCCCAGGAGGTGTTCCCATATGTGGTCAGTGGGGCATGAAGTTTTCTTTACCTC TGAAGCCTTGCTTGGCTTTCTCTTTGCAG 
>dom_a30 
GTGAGACTCTAAGTGTCTTGCTAAAGGCAGGGCTTGTACTTTTCCTCCACTTA---GAAG CTGCTCTGTGAATCCAGAACACTGACACACCTTATTGAGGATGTCAGGAGGATGGAGCAG GAAGGGACTCTCAGGCTGCCTGAGCTGGGCCTGGCTGCTCAAATCAGCCAAGCCACACTA GA-TCCCTGCCCAAGTTTGGCCTCTATCAGTCTTC-CTGACACAGCCTCCCAAGTCTAGC TGCACAAGCTTGGGGCCTGGCACCATTCTCCAACCTGGGTCTTTTATCCTTACTTTTCAA GCCTGCCACTCCAGCCCCAAAA-CACTTATCGGTTTTCCTGTCCTATGCACCTCCAAGGC CACTGTGTGGACTTCAGGCCTGAGACATTCGAGGGTAGAATTAAATTGAACCC-ACT--- -CTTGTCCCTAGAACTAGT-GGGATAAGT----CATTGT-GTCAGCTGCAGACATATGAG GGTCATCATCATG---TGACAGGATTCAGTTTCCTTAT-GGGGTCCCAGCTGCCCACAGG CTCACATGGAGCCCTGTCAGCTCCTCCCCACTCTGTCCCACTTTTACCTATGGTGTCCCA CGAGGTCGCTTCTCTCATCTGCCTGGATTGGAGGCTCTTTACA-GAGATTGTCTCAACAG ATGGGAGACAAGGCTCCTT-AGCCCTGATCGAACTCAAAAGCTATT-GCAAAGAGGATGC AGTTCCTCCCAGGAGGTGTTCCCATATGTGGTCAGTGGGGCATGAAGTTTTCTTTACCTC TGAAGCCTTGCTTGGCTTTCTCTTTGCAG 
>mus_a30 
GTGAGACTCTAAGTGTCTTGCTAAAGGCAGGGCTTGTACTTCTCCTCCACTTA---GAAG CTGCTCTGTGAATCCAGAACACTGACACACCTTATTGAGGATGGCAGGAGGATGGGGCAG GAAGGGACTCTCAGGCTGCCTGAGCTGGGCCTGGCTCCTCAAATCAGCCAAGCCACACTA GA-TCCCTGCCCAAGTTTGGCCTCTATCAGTCTTC-CTGACACAGCCTCCCAAGTCTAGC TGCACAAGCTTGGGGCCTGGCACCATTCTCCAAACTGGGTCTTTTATCCTTACTTTTTAA GCCTGCCACTCCAGCCCCAAAA-CACTTATCGGTTTTCCTGTCCTATGCACCTCCAAGGC CACTGTGTGGACTTCAGGCCTGANACATTCAAGGGTAGAATTAAATTGAACCC-ACT--- -CTTATCCCTAGAACTAGT-GGGATAAGT----CATTGT-GTCAGCTGCAGACATATGAA GGTCATCATCATG---TGACGAGAGTCAGTTTCCTTAT-GGGGTCCCAGCTGCCCACAGG CTCACATGGAGCCCTGTCAGCTCCTCCCCACTCTGTCCCACTTTTACCTATGATGTCCCA CGAGGTCGCTTCTGTCATCTGCCTGGATTGGAGGCTCTTTACA-GATATTGTCTCAACAG ATGGGAGACAAGGNTCCTT-AGCCCTGATAGAACTCAAAAGCTATT-GCAAAGAGGATGC AGTTCCTCCCAGGAGGTGTTCCCATATGTGGTCAGTGGGGCATGAAGTTTTCTTTACCTC TGAAGCCTTGCTTGGCTTTCTCTTTGCAG 
>cas_a30 
GTGAGACTCTAAGTGTCTTGCTAAAGGCAGGGCTTGTACTTCTCCTCCACTTA---GAAG CTGCTCTGTGAATCCAGAACACTGAGACACCTTATTGAGGACGTCAGGAGGATGGGGCAG GAAGGGACTCTCAGGCTGCCTGAGCTGGGCCTGGCTGCTCAAATCAGCCAAGCCACACTA GA-TCCCTGCCCAAATTTGGCCTCTATCAGTCTTC-CTGACACAGCCTCCCAAGTCTAGC TGCACAAGCTTGGGGCCTGGCACCATTCTCCAACCTGGGTCTTTTATCCTTACTTTTCAA GCCTGCCACTCCAGCCCCAAAA-CACTTATCGGTTTTCCTGTCCTATGCACCTCCAAGGC CACTGTATGGACTTCAG-CCTGAGACATTCAAGGGTAGAATTAAATTGAACCC-ACT--- -CTTGTTCCTAGAACTAGT-GGGATAAGT----CATTGT-GTCAGCTGCAGACATATGAG GGTCATCATCATG---TGACAGGAGTCAGTTTCCTTAT-GGGGTCCCAGCTGCCCACAGG CTCACATGGAGCCCTGTCAGCTCCTCCCCACTCTGTCCCACTTTTACCTATGGTGTCCCA CGAGGTCGCTTCTCTCATCTGCCTGGATTGGAGGCTCTTTACA-GACATTGTCTCAACAG ATGGGAGACAAGGCTCCTT-AGCCCTGATAGAACTCAAAAGCTATT-GCAAAGAGGATGC AGTTCCTCCCAGGAGGTGTTCCCATATGTGGTCAGTGGGGCATGAAGTTTTCTTTACCTC TGAAGCCTTGCTTGGCTTTCTCTTTGCAG
>spr_a30 
GTGAGACTCTAAGTGTCTTGCTAAAGGCAGGGCTTGTACTTCTCCTCCACTTA---GAAG CTGCTCTGTGAATCCAGAACACTGACACACCTTATTGAGGACGTCAGGAGGATGGGGCAG GAAGGGACTCTCAGGCTGCCTGAGCTGGACCTGGCTGCTCAAATCAGCCAAGCCACACTA GA-TCGCTGCCCAAGTTTGGCCTCTATCAGTCTTC-CTGACACAGCCTCCCAAGTCTAGC TGCACAAGTTTGGGGCCTGGCACCATTCTCCAATCTGGGTCTTTTATCCTTACTTTTCAA GCCTGCCACTCCAGCCCCAAAA-CACTTATCGGTTTTCCTGTCCTATGCACCTCCAAGGC CACTGTGTGGACTTCAGACCTGAGACATTCAAGGGTAGAATTAAATTGAACCC-ACT--- -CTTGTCCCTAGAACTAG------------------------------------------ ------------------------------------------------------------ ------------------------------------------------------------ ------------------------------------------------------------ ------------------------------------------------------------ ------------------------------------------------------------ ----------------------------- 
>car_a30 
GTGAGTCTCTAAGTGTCTTGCTAAGGGCAGGGCTTGTACTTCTCCCACACTCG---GAAG CTGCTCTGTGAATCCAGAACAGTGACACACTTTATTGAGGACGCCAGGAGGATGGGTCAG GAAGGGACTCTCAGGCTGCCTGAGTTGGGCCTGGCTGCTCAACTCAGCCAAGCCACACTA GA-TCCCTGCCCAAGTTTGGCCTCTATCAGCCTTC-CTGACACAGCTTCCCAAGTCTAGC TGCACAAACTTGGGGCCTGGCACCATTCTCCAACCTGGGTCTTTTATCCTAACTTTTCAA ACCTGCCACTCCAGCCCCAAAA-CACTTATCAGTTTTCCTGTCCTATGCACCTCCAAGGT CACTGTGTTGACTCCAGGCCTGGGACATTCAAGGGTAGAATTAAATTGAACCC-ACT--- -CTTGTCCCTAGAACTGGT-GGGATAAGT----CATTGT-GTCAGCTGCAGACATATGAG GGTCATCATCATG---TGACAGGAGTCAGTTCCCTTGT-GGGGCCCCAGCTGCCCACCAG CTCACATGGAGCCCTGTCAGCTCCTCCCCACTCTGTCCCACTTGTACCTATGGTGTCCCA TGAGGTCGCTTCTCTCATCTGCTTGGATTGGAGGCTCTTTACA-GAGATTGTTTCAACAG GTGGGAGACAAGGCTCCTT-ATCCCTGATCGAACTCAAAAGCTATT-GCAAAGAGGATGA AGTTCCTCCCAAGAGGTGTCCCCATATGTGATCAGTGGGGCATGAAGTTTTCTTTACCTC TGAAGCCTTGCTTGGCTCTCTCTTTGCAG 
>pah1 
GTGAGTCTCTAAGTGTCTTGCTAAGGGCAAGGCTTGTACTTCTCCCCCACTCG---GGAG CTTCTCTGTGAATCCAGAAAAGTGACACACCTGATTGAGGATGTCAGGAGGATGGGGCAG GAAGGGACACTCAGGCTGCCTGAGCTGGGCCTGGCTGCTCAACTCAGCCAAGACACACTA GA-TCCCTGCCCGAGTTTGGCCTCTCTCAGCCTTC-CTGACACAGCCTCCCAAGTCTAAC TACACAATCTTGGGGCCTGGCAACCTTCTCCAGCCTGGGTCTTTTATCCTAACTTTTCAA GCGTACCACTCCAGCCCCAAAAACACTCATTTGTTTTCCTGTTCTGTGCACCTCCAAGGC CACTGTGTTGACTCCAGGCCTGGGACATTCAAGGGTAGAATTAAATTGAACCC-ACT--- -TTTGTCCCAAGAACTGAT-AGGATAAGT----CATTGT-GTCAGCTACAGATATCTGAG GGTCATCATCATG---TAACAGGAGTCAGTTCCCTTAT-GGGGTCCCAGCTGCCCACAGG CTTACATGGAGCCCTGTCAGTTCCTCCCCACTCTGTCCCACTTGTACCTATGGTGCCCCA CAAGGTCACTTCTCCCATCTGCCTGGGTTGGAGGCTCTTTACA-GAGTTTGTCTCAACAG GTAAGAGACAAGACTCCCT-AGCCCTGATCAAACTCAAAAGCTATT-GCAAACAGAAAGC AGTTCCTCCCAGGAGGCATCCCCAAGTGTGGTCAGTAGGGCATGAGGTTTTCTTTACTTC TGAGGCCTTGCTTGGCTTTCTCTTTGCAG 
>pah2 
GTGAGTCTCTATGTGTCTGATTAGGGGCAGGGCTTGTGCTCTTGCACACCACT---GAAG CTTCACTGAGAATCCAGAAGTGTGACACACCTGATTGAGGATGTTAGGAGGATGGGGAAG GAAGGGACTCTCAGACTGCCTGAGCTTGGCCTGGCTGCTCAGCTCAGTGAAGCCACAGTA GA-TCCCTGCCTGAGTTTGGCCTCCATCAGCCTTC-CTGACACAGCCTCCCATGTCTAGC TGCACAAGCTTGGCACCTGGCACCCTTCTCCAACCTGGATCTTTTATCCTAACTTTTCAA ACCTACCACTCCAGCTCCAAAATG--TCATATGTTATCCTGTTCTCTGCACTTTGAAGGC CACTTTGTGGACTCCACATGT-GGACATTCAAGGGTAGAATTAAAGTGAACCC-CCT--- -TATGTACCTAGAACAGGT------------------GCCTTTAGCTGCAGATATTTGAG GGTCATCATTAACATGTCAGAGGAGTCAGTTCACTTGT-GGGGCCCCAGCTGCCTACAGG TTCAAATGGGGCTCTGTCAGCTCCTCCCCATTTGGTCCCACTGGGAC-TATGGTGCCTCA CAAGTTGACTCCTCCCATCTGGCAGGATTTGAGGCTCTTTACA-AAGCTTGTCTCAACAG GTTGGGGACAAGGCTCCCT-GGTCCTTTTCAGATACAAGAGCAATT--------GGCTGC AGGTCTT-CTAGGAGGTGTCTCAGTGCATGGTCAGTGGGGCATGAGGT---CTTCATTCC TGAGTTCTCACTTGGCTTTGTGTTTGCAG 
>Apo1 
GTGAGTCTCT--GTGTCTGACTAGGGGTGGGGCTTGTGCTTCTCCCCACCTCT---GAAG CTTCTCTGTGAATACAGAAATGTGACACACCTGATTGAAGATGGCAAGAGGATGGGGCAG GAAGGGACTCTCAGGCTGCCTGAATGGGGCCGGGCTGCTCAGCGCACACAAGCCACACTA TA-TCTCTGCTCAAGTGTGGCCTCCATCGTTCTTC-CTGACACACCCTCCCAAGTCTAGC TGCACAAGCTTGGGGCCTGGCACCCTTCCCCAGCCTGGGTCTTTTATCGTGACCTTTCAC GCCTACCACACCACCCCCAAAA-CAGTCCTCTGTTTTCCTGTTCGCTGTACCTCCAAGGC CACTGTGTGGATGCCAGGCCTGGGGCATTCAAGGATACAATTAAAGTGAACAC-A-T--- -GTTGTCCCTAGAATTGGTATGAA-AAAT----CACTGC-CTCATCTGCACAACTCTGAG GGACATCATCACCATGTGATAGGAGTCAGTTCCCT-GT-GGGGCCCCAGCTTCGCACCGG CTCACATGGAGCCCTGTCAGCTCCTCGCCATTCTGTCCCACAGTTGCCTATGGTGTCACA CAAAGTGCCTTCTCCCATCTGGCTGGATTGGAGGCTCTTTACAAGAGCTTGTTTCAACAG GGTGGAGACCAGGCTCCCC-GGCCTTGGGGAGACACAAGAGCAAAT-TCAAACCCGCTGC AGGGCCCTCCAGGAGGGTTGTCCGTGCGGGGGCACAGGGGGACGAGTTTTCCTTTCCCTT TGAGGCCTCATTTGGCTTTTTTTTTGCAG 
>Apo2 
GTGAGTCTCT--CTGTCTGGCTTGGGGCATGCCTTGTGGTCCTCCCCTAATAT---GAAG CTTCTCTGTGAATACAGAAATGATTCACACCTGATTGAGGAAGGGAGGAGGATGGGGCAG GAAGGGACTCTCAGGCAGCCTGAATGGG-CCTGGCTGCTCAGCTCAGACAAGCCACACTA GA-TCCCTGCTCAAGTGTGGTCTCCATCAGACTTC-CTGACACAGCCTCCCATGTCTGGC TGCACTAGCTTGGGGCCTGTCACCCTTCCCCAGCCTGGGTCTTTTATCCTAACCCTTCAA ACCTACCATCCCAGCCCCAAAA-CAGTCCTCTGTTTTCCTGTTCTCTGTACCTCCAAGGC CACTGTGTGGATGCCAGGCCTGGGGCATTCGAGGATAGAATTAAAGTGAACCC-A-T--- -CTTGTCCTTAGAACTGGT-TGAACAAGT----CACTGC-CTAAGCTGCAGAACTCAGAA GGTCATCATCATCATGTGACAGGAGTCAGTTCCCT-GT-GGGACACCAGCTTCCCAGAGG CCCACATGGATCCCTGTCAGCTCCTCCCCAACCTGTCCCACAGGTGCCTATGGTGTCCCA CAAGGTGGCTTCACCCATCTGACTGGATTGAAGGCACTTTACA-GAGCTT---------G GTTGGGGACAAGTCTCCCT-TGTCCTGGTCAGACACGAGAGCAATT-GTAGACTGACTGC AGGTTCTTCCAGGAGG--TGTCCACGT------------GCATGAGGTTTCCTTTACTTC TGAGACCTCAGTTGGCTTTCTCTTTGCAG 
>Rn3_a1 
GTGAGTCCCTGTGTGTCTGGCGAGGGGCGGGGCTTGTGCTTCTCCCCAACACT---GAAG CTTCTCTGTGAACCCAGAAATGGGACACACCTGATTGAGGATGTCAGGAGGATGGGGCAG GAAGGGACTCTCAGGCTGCCTGAGCT------------------CAGCCAAGCTAGAGTA GA-TCCCAGCCGGAGTGGACCCTCCATCAGCCTTT-CTGGCCCAGACTCCCAAGTCTAGT CACACAGGCACAGGGCCTGGCACCCTTCTCCAGCCTCGGGCTTTTATCCTAACTTTTCAA GTG-------------ACAAAA-CACTCATGTGTGTCCTTGTTCTCTTCACCTCCAAGGC CACTGTGTGGATGCCAGGCCTGGGACATCTAAGGGGAGAAGTAAAATGAACCC-CCTTGC CCTTGTCCCTTTAACTGGT-TGGATAAGT----CATTGC-CTCAGCTGCAGATATCTGAG GGTCACCATGATCATGTGACAGGAGTCAGTTCCCTTGT-GGGGTCCCAGCTGTCCACAGG CTCACCTGGAGCCCTGTCAGCTCCTCCCCATTCTGTCCCACTTGTACCTATGGTGTCCCA CAAGGTGGCTCCTCCCCTCTGACT------GAGGCTCTTTACA-AAGCTTGTCTCAACCG GCTGGGGACAAGGCTTCCT-GGTCCTGGTCAGACCCATGAGCAATT-ACAAACTGGCTGC AGGTCCTCCCAGGAGGTGTCCCTATGCCTGGTCAGTGGGCCATGAGGGC-------CCTC TGTGGCCTCACTTCACTTTCTCTTTGCAG 
>Rn3_a2 
GTGAGTCCCTGTGTGTCTGGCGAGGGGCGGGGCTTGTGCTTCTCCCCAACACT---GAGG CTTCTCTGTGAACCCAGAAATGGGACACACCTGATTGAAGATGTCAGGAGGATGGGGCAG GAAGGGACTCTCAGGCTGCCTGAGCT------------------CAGCCAAGCCAGAGTA GA-TCCCTGCCTGAGTGGACTCTCCATCAGCCTTT-CTGGCCCAGACTCCCAAGTCTAGT CACACAGGCACAGGGCCTGGCACCCTTCTCCAGCCTCGGTCTTTTATCCTAACTTTTCAA GCG-------------ACAAAA-CACTCATCTGTGTCCTTCTTCTCTTCACCTCCAAGGC CACTGTGTGGACGCCAGGCCTGGGACATCTAAGGGGAGAAGTAAAATGAACCC-CCTTGC CCTTGTCCCTTTAACTGGT-AGGATAAGT----CATTGC-CTCAGCTGCAGATATCTGAG GGTCACCATGATCATGTGACAGGAGTCAGTTCCCTTGT-GGGGTCCCAGCTGTCCACAGG CTCACCTGAAGCCCTGTCAGCTCCTCCCCATTCTGTCCCACTTGTACCTATGGTGTCCCA CAAGGTGGCTCCTCCCCTCTGACT------GAGGCTCTTTACA-AAGCTTGTCTCAACCG GCTGGGGACAAGGCTTCCT-GGTCCTGGTCAGACCCATGAGCAATT-ACAAACTGGCTGC AGGTCCTCCCAGGAGGTGTCCCTATGCCTGGTCAGTGGGCCATGAGGGC-------CCTC TGTGGCCTCACTTCACTTTCTCTTTGCAG 
>Rn3_a3 
GTGAGTCCCTGTGTGTCTGGCGAGGGGCGGGGCTTGTGCTTCTCCCCAACACT---GAAG CTTCTCTGTGAATCCGGAAATGGGACACACCTGATGGAGGATGTCAGGAGGATGCCTGAG CCCGGCAT-----GGCTGC-TCAGCT------------------CAGCCAAGCCAGACTA GA-TCCCAGCCGGAGTGGACTCTCCATCAGCCTTTTCTGGCCTAGCCTCCCAAGTCTAGT CACACAGGCACAGGGCCTGGCACCCTTCTCCAGCCT-GGGCCTTTATCCTAACTTTTCCA GTG-------------CCAAAA-CACTCACCTGTGTCCTTGTTCTCTGCACCTCCAAAGC CATTGTGTAGATGCCATGCCTGGGACATTCAAGAAGAGAATTGAAGTGAACCC-CCT--- -CTTGTCCCTTTAACTGGT-AGGATAAGT----CATTGC-CTCAGCTGCAGATATCTGAG GGTCACCACGATCATGTGACAGGAGTCAGTTCCCTTGT-GGGGCCCCAGCTGTCCACAGG CTCACATGGAGCTCTGTCACCTCCTCCCCATTCT--CCCACTTGTACCTATGGTGTCCCA CAAGATGGCTCCTCCCATCTGGCTAGATTGGAGGCTCTTTACA-AAGCTTGTCTCAACCG GCTGGGGACAAGGCTTCCT-GGTCCTGGTCAGACCCATGAGCAATT-ACAAACTGGCTGC AGGTCCTCCCAGGAGGTGTCCCTATGCCTGGTCAGTGGGCCATGAGGGCTCCTTTACCTC TGAGGCCTCACCTGGCTTTCTCTTTGCAG 
>Oc1541
GTGAGTCCAGCGGGAACCCTGACTGCAGGTGGAGCGTGGGCGGGGACGGGCCCTGCTAG
GATGCAAGAGTGCAAGAGACAGAAGGGGCCAGCAGACTGGGGTCTGTGCATTCCTGGAGG
CCTCCGGTGCCCCTGTCGCCTTGCCAG.GCCTTCCGTGTAGCCCCTGCCTGTCCCAGCCT
CACCTGCACCCCCCACAGAGAACCTCCTCC.TCATTCCTCATCAAAGGAGGGATTTTTAC
GAGAGATTCTCAGGCACCCGGGGTGCAGGAGAGGATCTGCCTTTAGCTGCCCAGATCCAG
TGCCAGGCTACAGCTCCTCCCCAGGAAGTGCCCTGTGCCTGCGCCCTGCAGGTGTCTCTT
GGcCCCCGGACTCACCAGGTGTCCCGACTTCTCTTTGCAG
>Oc187
GTGAGTCCAGCCGGGAACCCTGACTGCAGGTGGAGCGTGGGCGGGGACGGGCCCTGCTAG
GCTGCAAGAGTGCCAGAGACAGAAGGGGCCAGCAGACTGGGGTCTGTGCATTCCTGGAGG
CCTCAGGTGCCACTGTCGCCTTGCCAG.GCCTTCCGTGTAGCCCCTGCCTGTCCCAGCCT
CACCTGCACCCCCCACAGAGAACCTCCTCC.TCATTCCTCATCAAAGGAGGGATTTTTAC
GAGAGATTCTCAGGCACTCGTGGTGCAGGAGAGGATCTGCCTTTAGCTGCCCAGATCCAG
TGCCAGGCTGCAGCTCCTCCCCAGGAAGTGCCCTGTGCCTGCGCCCTGCAGGTGTCTCTA
GG.CCCCGGCCTCACCAGGTGTCCCGACTTCTCTTTGCAG
>Oc191
GTGAGTCCAGCGGGAACCCTGACTGCAGGTGGAGCGTGGGCGGGGACGGGCCCTGCTAG
GATGCAAGAGTGCAAGAGACAGAAGGGGCCAGCAGACTGGGGTCTGTGCATTCCTGGAGG
CCTCCGGTGCCCCTGTCGCCTTGCCAG.GCCTTCCGTGTAGCCCCTGCCTGTCCCAGCCT
CACCTGCACCCCCCACAGAGAACCTCCTCC.TCATTCCTCATCAAAGGAGGGATTTTTAC
GAGAGATTCTCAGGCACTCGTGGTGCAGGAGACGATCTGCCTTTAGCTGCCCAGATCCAG
TGCCAGGCTGCAGCTCCTCCCCAGGAAGCGCCCTGTGCCTGTGCCCTGCAGGTGTCTCTA
GG.CCCCGGCCTCACCAGGTGTCCCGACTTCTCTTTGCAG
>Oc1080
GTGAGTCCAGCGGGAACCCTGACTGCAGGTGGAGCGTGGGCGGGGACGGGCCCTGCTAG
GCTGCAAGAGTGCAAGAGACAGAAGGGGCCAGCGGACTGGGGTCTGTGCATTCCTGGAGG
CCTCAGGTGCCCCTGTCACCTTGCCAG.GCCTTCCGTGTAGCCCCTGCCTGTCCCAGCCT
CACCTGCACCCCCCACAGAGAACCTCCTCC.TCATTCCTCATCAAAGGAGGGATTTTTAC
GAGAGATTCTCAGGCACTCGTGGTGTAGGAGAGGATCTGCCTTTAGCTGCCCAGATCCAG
TGCCAGGCTGCAGCTCCTCCCCAGGAAGTGCCCTGTGCCTGCGCCCTGCAGGTGTCTCTA
GG.CCCCGGCCTCACCAGGTGTCCCGACTTCTCTTTGCAG
>Oc1363
GTGAGTCCAGCCGGGACTGGCCCAACACCGGCTCCTTCCGTGCCCCT.GGGGAGGGGGCA
CTCCTCGTGCCCACCACAGCCCGGCCTGGG.AATCTGTGG.GAAGAACCTCCAGATGAGG
ACA-CAGAGTTGCGGGCCGCCACCCCCGCGGTGCAGGCA-AGTACAGGAAGGGA
GACTGCGTGCACCTGGATCCCTGGGCTCCATGGCCGTTCAGCTCCCCC.AGGCAGGCCTG
AGACCCTCCAGGGCCACTGTCCCCACAGCAGCCCTGCCTCtTGTGTCAGACCTCAGCTCT
GGCCTCC-CTGATCAGAGCCTCTCCAGCGCCAGAGCCTGAAACTTCTTCAAGCCGTGGGC
GCTGGGTGCTGCCTGCCTTCAAATCTCACTAACTCACCCTGACCCCTCGGGTGCCCTCCT
CCACCCC-AGACCTCATGTTTCCTTCTCCCTGGACCCCAAAGGGCCATCTGGGGCTCC.A
GAGCAT.GGAACCAGGCCTCCAACAGCCCTTCCTGTCCTCCCGGGCCTGGCGACAGCTGG
GGAAAAAGCAGACCGAACCCTGACTGCAGGTG-AGCACAGGCGGGGACGGGCACTGCTAG
GCTGCAAGTGTGCCAGAGACAGAAGGGGCCAGCGGACTGGGGTCTGTGTGCTCCTGGAGG
CCTCCGGTGCCCCTGCCGCCTTGCCAG.GCCTTCCGTGTAGCCCCTGCCTGTCCCAGCCT
CACCTGCACCCCCCACAGAGAACCTCCTCC.TCATTCCTCATCAAGGGAGGGATTTTTAC
GAGAGCTTCTCAGGCACCC-GGGTGCAGGAGAGGATCTGCCTTTAGCTGCCCAGATCCAG
TGCCAGGCTGCAGCTCCTCCCCAGGAAGTGCCCTGTGCTTGCGCCCTGCAGGTGTCTCTT
GG.CCCCGGCCTCACCAGGTGTCCCGACTTCTCTTTGCAG
>Oc1522
GTGAGTCCAGCCGGGAACCCTGACTGCAGGTGGAGCGTGGGCGGGGACGGGCCCTGCTAG
GCTGCAAGAGTGCCAGAGACAAAAGGGGCCAGCAGACTGGGGTCTGTGCATTCCTGTAGG
CCTCCGGTGCCCCTGTCACCTTGCCAG.GCCTTCCGTGTAGCCCCTGCCTGTCCCAGCCT
CACCTGCACCCCCCACAGAGAACCTCCTCC.TCATTCCTGATCAAAGGAGGGATTTTTAC
GAGAGATTCTCAGGCACCCGGGGTGCAGGAGAGGATCTGCCTTTAGCTGCCCAGATCCAG
TGCCAGGCTACAGCTCCTCCCCAGGAAGTGCCCTGTGCCTGCGCCCTGCAGGTGTCTCTT
AG.CCCCGGCCTCACCAGGTGTCCCGACTTCTCTTTGCAG
>Oc851a
GTGAGTCCAGCCGGGCGTGGCCCGACACCGGCTCCTTCCGGGGCCCT.GGGGAGGGG-CA
CTGTTTGTGCCCACCACAGCCGGGCCTGGG.AATCTGTGG.GAAAAACCTCCGGATGAGG
ACG-CAGAGTTGTGGGCCGCCCCCCGTGGTGCGAGAA-AGGACAGGGAGGGC
GACTGCTTGGACCCGGAGCCCTGGGCTCCATGGCTGTTCAGCTCCCCC.ATGCAGGCCCG
AGACCCTCCAGGGCCGCTGTCCCCACGGCAGCCCCGCTTG.TGT--CAGACCTCAGCTCT
GGCCTCC-CTGACCACAACCTGTCCAGCGCCCGAGCCCGAATCTTCTTCAAGATGTTGCC
-TTGGGTGCTGCCTGCCTTCGAATCTCACTTCCTCACCCTGACCCCTCGGGTGCCCTCCT
CCACCCCCAGACCTCATGTTTCCTTCTCCCTGGACCCCTAAGGGCCATCTGGGGCTCC.C
GAGCCT.GGAACCAGGCCTCCAACAGCCCTTCCTGTCCTCCCGGGCCTGGCGACACCTGG
GG-AAGAGCAGAGGGAACCCTGACTACAGGTGCAGCGTGGGCGGGGATGGGCA---CTAG
GTTGAAAGCTTGCGAGAGATAGACAGGGCCAGGGGACTGGGGTCAGTGCATTCCTGAAGG
CCCCTAGTGCCCCTGCCACCTTGCCAG.GCCTTCCGTGTAGCCCCTGCCTGTCCCAGCCT
CACCTGCACCCCCCACAGAGAACCTCCTCC.TCATTCCTCATCAAAGGAGGGATTTTTAG
GAGAGATTCTCAGGCACCCAGG-TGCAGGAGAGGATCTGCCTTTAGCTGCCCAGATCCAG
TGCCAGGCTACAGCTCCTCCCCAGGAAGCGCCCTGTGCCTGTGCCCTGCAGGTGTCTCTA
GG.CCCCGGCCTCACCAGGTGTCCCGACTTCTCTTTGCAG
>Oc1001
GTGAGTCCAGCTGGGCCTGGCCCAACACCGGCTCCTTCCGGGGCCCT.GGGGAGGGG-CA
CTGCTCGTGCCCACCACAGCCCAGCCTGGG.ACTCTGTGG.GAAGAACCTCCAGATGAGG
ATG-CAGAGTTGGGGGCCGCCCCCCCCCACGGTGCGGGCA-AGTACAGGGAGGGA
GACTGTGTGGACCCGGAGCCCTGGGCTCCATGGCTGTTCAGCTCCCCC.AGGCAGGCCCA
AGACCCTCCAGGGCCGCTGTCCCCACGGCAGCCCTGCCTC.TGTGTAAAATCTCAGCTCT
GGCCTCC-CTGGCCACAGCCTCTCCAGCGCCCGAGTC-GAATCTTCTCCAAGCGGTGACC
ACTGGGTGCTGTCTGCCTTCAAATCTCACTAACTCACCCTGACCCCTCAGGTGCCCTCCT
CCACCCCCAGACCTCATGTTTCCTTCTCCCTGGACCCCAAACGGCCATCTGGGGCTCC.G
GAGCCT.GGAATTAGACCTCCAACAGCCCTTCCTGTCCTCCCGGGCCTGGCAACAGCTGG
GGAAAAAGCAGACCAAACCCTGACTGCAGGTGGAGCACAGTTGGGGACGGGTACTGCTAG
GCTGCAAGTGTGCCAGAGACAGAAGGGGCCAGCGGACTGGGGTCTGTGCATTCCTGGAGG
CCCCCGGTGCCACTGCCACCTTGCCAG.GCCTTCTGTGTAGCCCCTGCCTGTCCCAGCCT
CGCCTGCACCCCCCACAGAGAACCTCCCCCcTCATTCCTCATCAAGGGAGGGATTTTTAG
GAGAGCTTCTCAGGCACCC-GGGTGTAGGAGAGGATCTGACTTCAGCTGCCCAGATCCAG
TGCCAGGCTGCAGCTCCTCCCCAGGAAGTGCCCTGTGCCTGTGCCCTGCAGGTGTCTCTA
GG.CCCCGGCCTCACCAGGTGTCCCGACTTCTCTTTGCAG
>Oc1005
GTGAGTCCAGCTGGGCCTGGCCCAACACCGGCTCCTTCCGGGGCCCT.GGGGAGGGG-CA
CTGCTCGTGCCCACCACAGCCCAGCCTGGG.ACTCTGTGG.GAAGAACCTCCAGATGAGG
ACG-CAGAGTTGGGGGCCGCCCCCCCCCCCACGGTGCGGGAAAGGACAGGGAGGGA
GACTGTGTGGACCCGGAGCCCTGGGCTCCATGGCTGTTCAGCTCCCCC.AGGCAGGCCCA
AGACCCTCCAGGGCCGCTGTCCCCACGGCAGCCCTGCCTC.TGTGTAAAATCTCAGCTCT
GGCCTCC-CTGGCCACAGCCTCTCCAGCGCCCGAGCCCGAATCTTCTCCAAGCGGTGACC
ACTGGGTGCTGTCTGCCTTCAAATCTCACTAACTCACCCTGACCCCTCAGGTGCCCTCCT
CCACCCCCAGACCTCATGTTTCCTTCTCCCTGGACCCCAAACGGCCATCTGGGGCTCC.G
GAGCCT.GGAATTAGACCTCCAACAGCCCTTCCTGTCCTCCCGGGCCTGGCGACAGCTGG
GGAAAAAGCAGACCAAACCCTGACTGCAGGTGGAGCACAGGCAGGGATGGGCACTGCTAG
GCTGCAAGTGTGCCAGAGACAGAAGGGGCCAGCGGACTGGGGTCTGTGCATTCCTGGAGG
CCCCCGGTGCCACTGCCACCTTGCCAG.GCCTTCTGTGTAGCCCCTGCCTGTCCCAGCCT
CGCCTGCACCCCCCACAGAGAACCTCCCCC.TCATTCCTCATCAATGGAAGGATTTTTAG
GAGAGCTTCTCAGGCACCCAGGGTGTAGGAGAGGATCTGACTTCAGCTGCCCAGATCCAG
TGCCAGGCTGCAGCTCCTCCCCAGGAAGTGCCCTGTGCCTGCGCCCTGCAGGTGTCTATG
GT.CCCCGGCCTCACCAGGTGTCCCAACTTCTCTTTGCAG
>Oc1010
GTGAGTCCAGCTGGGCCTGGCCCAACACCGGCTCCTTCCGGGGCCCT.GGGGAGGGG-CA
CTGCTCGTGCCCACCACAGCCCAGCCTGGG.ACTCTGTGG.GAAGAACCTCCAGATGAGG
ATG-CAGAGTTGGGGGCCGCCCCCCCCCACGGTGCGGGAAAGGACAGGGAGGGA
GACTGTGTGGACCCGGAGCCCTGGGCTCCATGGCTGTTCAGCTCCCCC.AGGCAGGCCCA
AGACCCTCCAGGGCCGCTGTCCCCACGGCAGCCCTGCCTC.TGTGTAAAATCTCAGCTCT
GGCCTCC-CTGGCCACAGCCTCTCCAGCGCCCGAGTC-GAATCTTCTCCAAGCGGTGACC
ACTGGGTGCTGTCTGCCTTCAAATCTCACTAACTCACCCTGACCCCTCAGGTGCCCTCCT
CCACCCCCAGACCTCATGTTTCCTTCTCCCTGGACCCCAAACGGCCATCTGGGGTTCC.G
GAGCCT.GGAATTAGACCTCCAACAGCCCTTCCTGTCCTCCCGGGCCTGGCAACAGCTGG
GGAAAAAGCAGACCAAACCCTGACTGCAGGTGGAGCACAGTTGGGGACGGGTACTGCTAG
GCTGCAAGTGTGCCAGAGACAGAAGGGGCCAGCGGACTGGGGTCTGTGCATTCCTGGAGG
CCCCCGGTGCCACTGCCACCTTGCCAG.GCCTTCTGTGTAGCCCCTGCCTGTCCCAGCCT
TGCCTGCACCCCCCACAGAGAACCTCCCCC.TCATTCCTCATCAAGGGAAGGATTTTTAG
GAGAGCTTCTCAGGCACCCAGGGTGTAGGAGAGGATCTGACTTCAGCTGCCCAGATCCAG
TGCCAGGCTGCAGCTCCTCCCCAGGAAGTGCCCTGTGCCTGCACCCTGCAGGTGTCTATG
GG.CCCCGGCCTCACCAGGTGTCCCAACTTCTCTTTGCAG
>Oc1028
GTGAGTCCAGCTGGGCCTGGCCCAACACCGGCTCCTTCCGGGGCTCT.GGGGAGGGG-CA
CTGCTCGTGCCCACCACAGCCCAGCCTGGG.ACTCTGTGG.GAAGAACCTCCAGATGAGG
ATG-CAGAGTTGCGGGCCGCCACCCCCGCGGTGCGGGCAAGTACAGGAAGGGA
GACTGCGTGCACCTGGATCCCTGGGCTCCATGGCTGTTCAGCTCCCCC.AGGCAGGCCCA
AGACCCTCCAGGGCCGCTGTCCCCACGGCAGCCCTGCCTC.TGTGTAAAATCTCAGCTCT
GGCCTCC-CTGGCCACAGCCTCTCCAGCGCCAGAGCCTGAAACTTCTTCAAGCCGTGGGC
GCTGGGTGCTGTCTGCCTTCAAATCTCACTAACTCACCCTGACCCCTCAGGTGCCCTCCT
CCACCCCCAGACCTCATGTTTCCTTCTCCCTGGACCCCAAACGGCCATCTGGGGCTCC.G
GAGCCT.GGAATTAGACCTCCAACAGCCCTTCCTGTCCTCCCGGGCCTGGCGACAGCTGG
GGAAAAAGCAGACCAAACCCTGACTGCAGGTGGAGCACAGGCAGGGATGGGCACTGCTAG
GCTGCAAGTGTGCCAGAGACAGAAGGGGCCAGCGGACTGGGGTCTGTGCATTCCTGGAGG
CCCCCGGTGCCACTGCCACCTTGCCAG.GCCTTCCGTGTAGCCCCTGCCTGTCCCAGCCT
CGCCTGCACCCCCCACAGAGAACCTCCTCC.TCATTCCTCATCAAGGGAGGGATTTTTAG
GAGAGCTTCTCAGGCACCCAGG-TGCAGGAGAGGATCTGCCTTTAGCTGCCCAGATCCAG
TGCCAGGCTGCAGCTCCTCCCCAGGAAGTGCCCTGTGCCTGCGTCCTGCAGGTGTCTATG
GG.CCCCGGCCTCACCAGGTGTCCCGACTTCTCTTTGCAG
>Oc1072
GTGAGTCCAGCTGGGCCTGGCCCAACACCGGCTCCTTCCAGGGCCCT.GGGGAGGGG-CA
CTGCTCGTGCCCACCACAGCCCAGCCTGGG.ACTCTGTGG.GAAGAACCTCCAGATGAGG
ATG-CAGAGTTGGGGGCCGCCCCCTCCCCCACGGTGCGGGCA-AGGACAGGGAGGGA
GACTGTGTGGACCCGGAGCCCTGGGCTCCATGGCTGTTCAGCTCCCCC.AGGCAGGCCCA
AGACCCTCCAGGGCCGCTGTCCCCACGGCAGCCCTGCCTCTGTGTAAAATCTCAGCTCT
GGCCTCC-CTGGCCACAGCCTCTCCAGCGCCCGAGTC-GAATCTTCTCCAAGCGGTGACC
ACTGGGTGCTGTCTGCCTTCAAATCTCACTAACTCACCCTGACCCCTCAGGTGCCCTCCT
CCACCCCCAGACCTCATGTTTCCTTCTCCCTGGACCCCAAACGGCCATCTGGGGCTCC.G
GAGCCT.GGAATTAGACCTCCAACAGCCCTTCCTGTCCTCCCGGGCCTGGCAACAGCTGG
GGAAAAAGCAGACCAAACCCTGACTGCAGGTGGAGCACAGTTGGGGACGGGTACTGCTAG
GCTGCAAGTGTGCCAGAGACAGAAGGGGCCAGCGGACTGGGGTCTGTGCATTCCTGGAGG
CCCCCGGTGCCACTGCCACCTTGCCAG.GCCTTCTGTGTAGCCCCTGCCTGTCCCAGCCT
CGCCTGCACCCCCCACAGAGAACCTCCCCC.TCATTCCTCATCAAGGGAGGGATTTTTAG
GAGAGCTTCTCAGGCACCCAGGGTGTAGGAGAGGATCTGACTTCAGCTGCCCAGATCCAG
TGCCAGGCTGCAGCTCCTCCCCAGGAAGTGCCCTGTGCCTGTGCCCTGCAGGTGTCTCTA
GG.CCCCGGCCTCACCAGGTGTCCCGACTTCTCTTTGCAG
>Oc143
GTGAGTCCAGCTGGGCCTGGCCCAACACCGGCTCCTTCCGGGGCCCT.GGGGAGGGG-CA
CTGCTCGTGCCCACCACAGCCCAGCCTGGG.ACTCTGTGG.GAAGAACCTCCAGATGAGG
ATGCAGAGTTGGGGGCCGCCCCCCCCCACGGTGCGGGCAAGTACAGGGAGGGA
GACTGTGTGGACCCGGAGCCCTGGGCTCCATGGCTGTTCAGCTCCCCC.AGGCAGGCCCA
AGACCCTCCAGGGCCGCTGTCCCCACGGCAGCCCTGCCTC.TGTGTAAAATCTCAGCTCT
GGCCTCC-CTGGCCACAACCTCTCCAGCGCCCGAGTC-GAATCTTCTCCAAGCGGTGACC
ACTGGGTGCTGTCTGCCTTCAAATCTCACTAACTCACCCTGACCCCTCAGGTGCCCTCCT
CCACCCCCAGACCTCATGTTTCCTTCTCCCTGGACCCCAAACGGCCATCTGGGGCTCC.G
GAGCCTGGAATTAGACCTCCAACAGCCCTTCCTGTCCTCCCGGGCCTGGCGACAGCTGG
GGAAAAAGCAGACCAAACCCTGACTGCAGGTGGAGCACAGGCAGGGATGGGCACTGCTAG
GCTGCAAGTGTGCCAGAGACAGAAGGGGCCAGCGGACTGGGGTCTGTGCATTCCTGGAGG
CCCCCGGTGCCACTGCCACCTTGCCAG.GCCTTCTGTGTAGCCCCTGCCTGTCCCAGCCT
CGCCTGCACCCCCCACAGAGAACCTCCCCCcTCATTCCTCATCAAGGGAGGGATTTTTAG
GAGAGCTTCTCAGGCACCCAGGGTGTAGGAGAGGATCTGACTTCAGCTGCCCAGATCCAG
TGCCAGGCTGCAGCTCCTCCCCAGGAAGTGCCCTGTGCCTGTGCCCTGCAGGTGTCTCTA
GG.CCCCGGCCTCACCAGGTGTCCCGACTTCTCTTTGCAG
>Oc1583
GTGAGTCCAGCTGGGCCTGGCCCAACACCGGCTCCTTCCGGGGCCCT.GGGGAGGGGGCA
CTGCTCGTGCCCACCACAGCCCAGCCTGGG.ACTCTGTGG.GAAGAACCTCCAGATGAGG
ACG-CAGAGTTGGGGGCCGCCCcCCCCCCGCCCACGGTGCGGGAA-AGGACAGGGAGGGA
GACTGTGTGGACCCGGAGCCCTGGGCTCCATGGCTGTTCAGCTCCCCC.AGGCAGGCCCA
AGACCCTCCAGGGCCGCTGTCCCCACGGCAGCCCTGCCTC.TGTGTAAAATCTCAGCTCT
GGCCTCC-CTGGCCACAGCCTCTCCAGCGCCCGAGCCCGAATCTTCTCCAAGCGGTGACC
ACTGGGTGCTGTCTGCCTTCAAATCTCACTAACTCACCCTGACCCCTCAGGTGCCCTCCT
CCACCCCCAGACCTCATGTTTCCTTCTCCCTGGACCCCAAACGGCCATCTGGGGCTCC.G
GAGCCT.GGAATTAGACCTCCAACAGCCCTTCCTGTCCTCCCGGGCCTGGCGACAGCTGG
GGAAAAAGCAGACCAAACCCTGACTGCAGGTGGAGCACAGGCAGGGATGGGCACTGCTAG
GCTGCAAGTGTGCCAGAGACAGAAGGGGCCAGCGGACTGGGGTCTGTGCATTCCTGGAGG
CCCCCGGTGCCACTGCCACCTTGCCAG.GCCTTCTGTGTAGCCCCTGCCTGTCCCAGCCT
CGCCTGCACCCCCCGCAGAGAACCTCCCCC.TCATTCCTCATCAAGGGAGGGATTTTTAG
GAGAGCTTCTCAGGCACCCAGGGTGTAGGAGAGGATCTGACTTCAGCTGCCCAGATCCAG
TGCCAGGCTGCAGCTCCTCCCCAGGAAGTGCCCTGTGCCTGTGCCCTGCAGGTGTCTATG
GG.CCCCGGCCTCACCAGGTGTCCCGACTTCTCTTTGCAG
>Oc1593
GTGAGTCCAGCTGGGCCTGGCCCAACACCGGCTCCTTCCGGGGCCCT.GGGGAGGGGGCA
CTGCTCGTGCCCACCACAGCCCAGCCTGGG.ACTCTGTGG.GAAGAACCTCCAGATGAGG
ACG-CAGAGTTGGGGGCCGC-CcCCCCCCGCCCACGGTGCGGGCA-AGTACAGGGAGGGA
GACTGTGTGGACCCGGAGCCCTGGGCTCCATGGCTGTTCAGCTCCCCC.AGGCAGGCCCA
AGACCCTCCAGGGCCGCTGTCCCCACGGCAGCCCTGCCTC.TGTAAAATCTCAGCTCT
GGCCTCC-CTGCCCACAGCCTCTCCAGCGCCCGAGTCGAATCTTCTCCAAGCGGTGACC
ACTGGGTGCTGTCTGCCTTCAAATCTCACTAACTCACCCTGACCCCTCAGGTGCCCTCCT
CCACCCCCAGACCTCATGTTTCCTTCTCCCTGGACCCCAAACGGCCATCTGGGGCTCC.G
GAGCCT.GGAATTAGACCTCCAACAGCCCTTCCTGTCCTCCCGGGCCTGGCAACAGCTGG
GGAAAAAGCAGACCAAACCCTGACTGCAGGTGGAGCACAGGCAGGGATGGGCACTGCTAG
GCTGCAAGTGTGCCAGAGACAGAAGGGGCCAGCGGACTGGGGTCTGTGCATTCCTGGAGG
CCCCCGGTGCCACTGCCACCTTGCCAG.GCCTTCTGTGTAGCCCCTGCCTGTCCCAGCCT
CGCCTGCACCCCCCACAGAGAACCTCCCCC.TCATTCCTCATCAAGGGAAGGATTTTTAG
GAGAGCTTCTCAGGCACCCAGGGTGTAGGAGAGGATCTGACTTCAGCTGCCCAGATCCAG
TGCCAGGCTGCAGCTCCTCCCCAGGAAGTGCCCTGTGCCTGCGCCCTGCAGGTGTCTATG
GT.CCCCGGCCTCACCAGGTGTCCCAACTTCTCTTTGCAG
>Oc1614
GTGAGTCCAGCTGGGCCTGGCCCAACACCGGCTCCTTCCGGGGCCCT.GGGGAGGGGGCA
CTGCTCGTGCCCACCACAGCCCAGCCTGGG.ACTCTGTGG.GAAGAACCTCCAGATGAGG
ACACAGAGTTGGGGGCCGCCCCCCCCCCACGGTGCGGGCAAGTACAGGGAGGGA
GACTGTGTGGACCCGGAGCCCTGGGCTCCATGGCTGTTCAGCTCCCCCaAGGCAGGCCCA
AGACTCTCCAGGGCCGCTGTCTCCACGGCAGCCCTGTCTC.TGTAAAATCTCAGCTCT
GGCCTCTCTGGCCACAGCCTCTCTAGCGCTCGAGTT-GAATCTTCTCTCAGCGGTGACC
ACTGGGTGCTGTCTGCCTTCAAATCTCACTAACTCACCCTGACCCCTCAGGTGCCCTCCT
CCACCCCCAGACCTCATGTTTCCTTCTCCCTGGACCCCAAACGGCCATCTGGGGCTCC.G
GAGCCT.GGAATTAGACCTCCAACAGCCCTTCCTGTCCTCCCGGGCCTGGCGACAGCTGG
GGAAAAAGCAGACCAAACCCTGACTGCAGGTGGAGCACAGGCAGGGATGGGCACTGCTAG
GCTGCAAGTGTGCCAGAGACAGAAGGGGCCAGCGGACTGGGGTCTGTGCATTCCTGGAGG
CCCCCGGTGCCACTGCCACCTTGCCAG.GCCTTCTGTGTAGCCCCTGCCTGTCCCAGCCT
CGCCTGCACCCCCCACAGAGAACCTCCCCC.TCATTCCTCATCAATGGAAGGATTTTTAG
GAGAGCTTCTCAGGCACCCAGGGTGTAGGAGAGGATCTGACTTCAGCTGCCCAGATCCAG
TGCCAGGCTGCAGCTCCTCCCCAGGAAGTGCCCTGTGCCTGCGCCCTGCAGGTGTCTATG
GT.CCCCGGCCTCACCAGGTGTCCCAACTTCTCTTTGCAG
>Oc1622
GTGAGTCCAGCCGGGCCTGGCCCAACACCGGCTCCTTCCGGGGCCCT.GGGGAGGGGGCA
CTGCTCGTGCCCACCACAGCCCAGCCTGGG.ACTCTGTGG.GAAGAACCTCCAGATGAGG
ACG-CAGAGTTGGGGGCCGCCCCCCCCCCACGGTGCGGGCA-AGTACAGGGAGGGA
GACTGTGTGGACCCGGAGCCCTGGGCTCCATGGCTGTTCAGCTCCCCC.AGGCAGGCCCA
AGACCCTCCAGGGCCGCTGTCCCCACGGCAGCCCTGCCTC.TGTAAAATCTCAGCTCT
GGCCTCC-CTGGCCACAGCCTCTCCAGCGCCCGAGTTGAATCTTCTCCAAGCGGTGACC
ACTGGGTGCTGTCTGCCTTCAAATCTCACTAACTCACCCTGACCCCTCAGGTGCCCTCCT
CCACCCCCAGACCTCATGTTTCCTTCTCCCTGGACCCCAAACGGCCATCTGGGGCTCC.G
GAGCCT.GGAATTAGACCTCCAACAGCCCTTCCTGTCCTCCCGGGCCTGGCGACAGCTGG
GGAAAAAGCAGACCAAACCCTGACTGCAGGTGGAGCACAGGCAGGGATGGGCACTGCTAG
GCTGCAAGTGTGCCAGAGACAGAAGGGGCCAGCGGACTGGGGTCTGTGCATTCCTGGAGG
CCCCCGGTGCCACTGCCACCTTGCCAG.GCCTTCTGTGTAGCCCCTGCCTGTCCCAGCCT
CGCCTGCACCCCCCACAGAGAACCTCCCCC.TCATTCCTCATCAAGGGAGGGATTTTTAG
GAGAGCTTCTCAGGCACCCGGGGTGCAGGAGAGGATCTGCCTTTAGCTGCCCAGATCCAG
TGCCAGGCTGCAGCTCCTCCCCAGGAAGTGCCCTGTGCCTGCGCCCTGCAGGTGTCTCTT
GG.CCCCAGCCTCACCAGGTGTCCCGACTTCTCTTTGCAG
>Oc1639
GTGAGTCCAGCTGGGCCTGGCCCAACACCGGCTCCTTCCGGGGCCCT.GGGGAGGGGGCA
CTGCTCGTGCCCACCACAGCCGGGCCTGGG.ACTCTGTGG.GAAGAACCTCCAGATGAGG
ATG-CAGAGTTGGGGGCCGC-CcCCCCCCCCCCACGGTGCGGGAAAAGACAGGGAGGGA
GACTGTGTGGACCCGGAACCCTGGGCTCCATGGCTGTTCAGCTCCCCC.AGGCAGGCCCA
AGACCCTTCAGGGCCGCTGTCCCCACGGCAGCCCTGCCTC.TGTAAAATCTCAGCTCT
GGCCTCC-CTGGCCACAGCCTCTCCAGCGCCCGAGTC-GAATCTTCTCCAAGCGGTGACC
ACTGGGTGCTGTCTGCCTTCAAATCTCACTAACTCACCCTGACCCCTCAGGTGCCCTCCT
CCACCCCCAGACCTCATGTTTCCTTCTCCCTGGACCCCAAACGGCCATCTGGGGCTCC.G
GAGCCT.GGAATTAGACCTCCAACAGCCCTTCCTGTCCTCCCGGGCCTGGCGACAGCTGG
GGAAAAAGCAGACCAAACCCTGACTGCAGGTGGAGCACAGGCAGGGATGGGCACTGCTAG
GCTGCAAGTGTGCCAGAGACAGAAGGGGCCAGCGGACTGGGGTCTGTGCATTCCTGGAGG
CCCCCGGTGCCACTGCCACCTTGCCAG.GCCTTCTGTGTAGCCCCTGCCTGTCCCAGCCT
CGCCTGCACCCCCCACAGAGAACCTCCCCCcTCATTCCTCATCAAGGGAGGGATTTTTAG
GAGAGCTTCTCAGGCACCCAGGGTGTAGGAGAGGATCTGACTTCAGCTGCCCAGATCCAG
TGCCAGGCTGCAGCTCCTCCCCAGGAAGTGCCCTGTGCCTGTGCCCTGCAGGTGTCTCTA
GG.CCCCGGCCTCACCAGGTGTCCCGACTTCTCTTTGCAG
>Oc1739
GTGAGTCCAGCCGGGCCTGGCCCAACACCGGCTCCTTCCGGGGCCCT.GGGGAGGGG-CA
CTGCTCGTGCCCACCACAGCCGGGCCTGGG.ACTCTGTGG.GAAGAACCTCCAGATGAGG
ACGCAGAGTTGGGGGCCGCCCCCCCCCACGGTGCGGGCAAGTACAGGGAGGGA
GACTGTGTGGACCCGGAGCCCTGGGCTCCATGGCTGTTCAGCTCCCCC.AGGCAGGCCCA
AGACCCTCCAGGGCCGCTGTCCCCACGGCAGCCCTGCCTC.TGT--AAAATCTCAGCTCT
GGCCTCC-CTGCCCACAGCCTCTCCAGCGCCCGAGTC-GAATCTTCTCCAAGCGGTGACC
ACTGGGTGCTGTCTGCCTTCAAATCTCACTAACTCACCCTGACCCCTC-GGTGCCCTCCT
CCACCCCCAGACCTCATGTTTCCTTCTCCCTGGACCCCAAACGGCCATCTGGGGCTCCtG
GAGCCT.GGAATTAGACCTCCAACAGCCCTTCCTGTCCTCCTGGGCCTGGCGACAGCTGA
GAAAAAAGCAGACCAAACCCTGACTGCAGGTGGAGCACAGTTGAGGACGAGTACTGCTAG
GCTGCAAGTGTGCCAGAGACAGAAGGGGCCAGCGGACTGAGGTCTGTGCATTCCTGGAGG
CCCCCGGTGCCACTGCCACCTTGCCAGaGCCTTCTGTGTAGCCCCTGCCTGTCCCAGCCT
CGCCTGCACCCCCCACAGAGAACCTCCCCC.TCATTCCTCATCAAGGGAGGGATTTTTAG
GAGAGCTTCTCAGGCACCCAGGGTGTAGGAGAGGATCTGACTTCAGCTGCCCAGATCCAG
TGCCAGGCTGCAGCTCCTCCCCAGGAAGTGCCCTGTGCCTGTGCCCTGCAGGTGTCTCTA
GG.CCCCGGCCTCACCAGGTGTCCCGACTTCTCTTTGCAG
>Oc1741
GTGAGTCCAGCTGGGCCTGGCCCAACACCGGCTCCTTCCGGGGCCCT.GGGGAGGGG-CA
CTGCTCGTGCCCACCACAGCCCAGCCTGGG.ACTCTGTGGaGAGAAACCTCCAGATGAGG
ATG-CAGAGTTGGGGCCCCC-CcCCCCCCCCCCACGGTGCGGGAA-AAGACAGGGAGGGA
GACTGTGTGGACCCGGAGCCCTGGGCTCCATGGCTGTTCAGCTCCCCC.AGGCAGGCCCA
AGACC-TCCAGGGCCGCTGTCCCCACGGCAGCCCTGCCTC.TGTGTGAAATCTCAGCTCT
GGCCTCC-CTGGACACAGCCTCTCCAGCGCCCGAGCCCGAATCTTCTCCAAGCGGTGACC
ACTGAGTGCTGTCTGCCTTCAAATCTCACTAACTCACCCTGACCCCTCAGGTGCCCTCCT
CCACCCCCAGACCTCATGTTTCCTTCTCCCTGGACCCCAAACGGCCATCTGGGGCTCC.G
GAGCCT.GGAATTAGACCTCCAACAGCCCTTCCTGTCCTCCCGGGCCTGGCGACAGCTGG
GGAAAAAGCAGACCAAACCCTGACTGCAGGTGGAGCACAGGCACGGATGGGCACTGCTAG
GCTGCAAGTGTGCCAGAGACAGAAGGGGCCAGCGGACTGGGGTCTGTACATTCCTGGAGG
CCCCCGGTGCCACTGCCACCTTGCCAG.GCCGCCTGTGTAGCCCCTGCCTGTCCCAGCCT
CGCCTGCACCCCCCACAGAGAACCTCCCCC.TCATTCCTCATCAAGGGAAGGATTTTTAG
GAGAGCTTCTCAGGCACCCAGGGTGTAGGAGAGGATCTGACTTCAGCTGCCCAGATCCAG
TGCCAGGCTGCAGCTCCTCCCCAGGAAGTGCCCTGTGCCTGCGCCCTGCAGGTGTCTATG
GG.CCCCGGCCTCACCAGGTGTCCCAACTTCTCTTTGCAG
>Oc1742
GTGAGTCCAGCCGGGCCTGGCCCAACACCGGCTCCTTCCGGGGCCCT.GGGGAGGGG-CA
CTGCTTGTGCCCACCACAGCCCAGCCTGGG.ACTCTGTGG.GAAGAACCTCCAGATGAGG
ACA-CAGAGTTGGGGGCCGCCCCCCCCCCACGGTGCGGGCAAGTACAGGGAGGGA
GACTGTGTGGACCCGGAGCCCTGGGCTCCATGGCTGGTCAGCTCCCCC.AGGCAGGCCCA
AGACCCTCCAGGGCCGCTGTCCCCACGGCAGCCCTGGCTC.TGTAAAATCTCAGCTCT
GGCCTCC-CTGGGCACAGCCTCTCCAGCGGCCGAGTT-GAATCTTCTCCAAGCGGTGACC
ACTGGGTGCTGTCTGCCTTCAAATCTCACTAACTCACCCTGACCCCTCAGGTGCCCTCCT
CCACCCCCAGACCTCATGTTTTCTTCTCCCTGGACCCCAAACGGCCATCTGGGGCTCC.G
GAGCCT.GGAATTAGACCTCCAACAGCCCTTCCTGTCCTCCCGGGCCTGGCGACAGCTGG
GGAAAAAGCAGACCAAACCCTGACTGCAGGTGGAGCACAGGCAGGGATGGGCACTGCTAG
GCTGCAAGTGTGCCAGAGACAGAAGGGGCCAGCGGACTGGGGTCTGTGCATTCCTGGAGG
CCCCCGGTGCCACTGCCACCTTGCCAG.GCCTTCTGTGTAGCCCCTGCCTGTCCCAGCCT
CGCCTGCACCCCCCACAGAGAACCTCCCCC.TCATTCCTCATCAAGGGAAGGATTTTTAG
GAGAGCTTCTCAGGCACCCAGGGTGTAGGAGAGGATCTGACTTCAGCTGCCCAGATCCAG
TGCCAGGCTGCAGCTCCTCCCCAGGAAGTGCCCTGTGCCTGCGCCCTGCAGGTGTCTATG
GG.CCCCGGCCTCACCAGGTGTCCCAACTTCTCTTTGCAG
>Oc1758
GTGAGTCCAGCCGGGCCTGGCCCAACACCGGCTCCTTCCGGGGCCCT.GGGGAGGGGGCA
CTGCTCGTGCCCACCACAGCCCAGCCTGGG.ACTCTGTGG.GAAGAACCTCCAGATGAGG
ACG-CAGAGTTGGGGGCCGCCCCCCCCCACGGTGCGGGCA-AGTACAGGGAGGGA
GACTGTGTGGACCCGGAGCCCTGGGCTCCATGGCTGTTCAGCTCCCCC.AGGCAGGCCCA
AGACCCTCCAGGGCTGCTGTCCCCACGGCAGCCCTGCCTC.TGTAAAATCTCAGCTCT
GGCCTCC-CTGGCCACAGCCTCTCCAGCGCCCGAGTT-GAATCTTCTCCAAGCGGTGACC
ACTGGGTGCTGTCTGCCTTCAAATCTCACTAACTCACCCTGACCCCTCAGGTGCCCTCCT
CCACCCCCAGACCTCATGTTTCCTTCTCCCTGGACCCCACGGCCATCTGGGGCTCC.G
GAGCCT.GGAATTAGACCTCCAACAGCCCTTCCTGTCCTCCCGGGCCTGGCGACAGCTGG
GGAAAAAGCAGACCAAACCCTGACTGCAGGTGGAGCACAGGCAGGGATGGGCACTGCTAG
GCTGCAAGTGTGCCAGAGACAGAAGGGGCCAGCGGACTGGGGTCTGTGCATTCCTGGAGG
CCCCCGGTGCCACTGCCACCTTGCCAG.GCCTTCTGTGTAGCCCCTGCCTGTCCCAGCCT
CGCCTGCACCCCCCACAGAGAAGCTCCCCC.TCATTCCTCATCAAGGGAAGGATTTTTAG
GAGAGCTTCTCAGGCACCCAGGGTGTAGGAGAGGATCTGACTTCAGCTGCCCAGATCCAG
TGCCAGGCTGCAGCTCCTCCCCAGGAAGTGCCCTGTGCCTGCGCCCTGCAGGTGTCTATG
GG.CCCCGGCCTCACCAGGTGTCCCAACTTCTCTTTGCAG
>Oc177
GTGAGTCCAGCTGGGCCTGGCCCAACACCGGCTCCTTCCGGGGCCCTGGGGAGGGG-CA
CTGCTCGTGCCCACCACAGCCCAGCCTGGG.ACTCTGTGG.GAAGAACCTCCAGATGAGG
ACG-CAGAGTTGGGGGCCGCCCCCCCCACGGAGCGGGCAAGTACAGGGAGGGA
GACTGTGTGGACCCGGAGCCCTGGGCTCCATGGCTGTTCAGCTCCCCC.AGGCAGGCCCA
AGACCCTCCAGGGCCGCTGTCCCCACGGCAGCCCTGCCTC.TGTAAAATCTCAGCTCT
GGCCTCC-CTGGCCACAGCCTCTCCAGCGCCCGAGTC-GAATCTTCTCCAAGCGGTGACC
ACTGGGTGCTGTCTGCCTTCAAATCTCACTAACTCACCCTGACCCCTCAGGTGCCCTCCT
CCACCCCCAGACCTCATGTTTCCTTCTCCCTGGACCCCAAACGGCCATCTGGGGCTCC.G
GAGCCT.GGAATTAGACCTCCAACAGCCCTTCCTGTCCTCCCGGGCCTGGCGACAGCTGG
GGAAAAAGCAGACCAAACCCTGACTGCAGGTGGAGCACAGGCAGGGATGGGCACTGCTAG
GCTGCAAGTGTGCCAGAGACAGAAGGGGCCAGCGGACTGGGGTCTGTGCATTCCTGGAGG
CCCCCGGTGCCACTGCCACCTTGCCAG.GCCTTCTGTGTAGCCCCTGCCTGTCCCAGCCT
CGCCTGCACCCCCCACAGAGAACCTCCCCC.TCATTCCTCATCAAGGGAAGGATTTTTAG
GAGAGCTTCTCAGGCACCCAGGGTGTAGGAGAGGATCTGACTTCAGCTGCCCAGATCCAG
TGCCAGGCTGCAGCTCCTCCCCAGGAAGTGCCCTGTGCCTGCGCCCTGCAGGTGTCTAT-
GG.CCCCGGCCTCACCAGGTGTCCCGACTTCTCTTTGCAG
>Oc2107
GTGAGTCCAGCTGGGCCTGGCCCAACACCGGCTCTTTCCGGGGCCCT.GGGGAGGGGGCA
CTCCTCGTGCCCACCACAGCCGGGCCTGGG.ACTCTGTGG.GAAGAACCTCCAGATGAGG
ACG-CAGAGTTGGGGACCGCCCCCCCCCCACGGTGTGGGAAAGGACAGGGAGCGA
GACTGTGTGGACCCGGAGCCCTGGGCTCCATGGCTGTTCAGCTCCCCC.AGGCAGGCCCA
AGACCCTCCAGGGCCGCTGTCCCCACGGCAGCCCTGCCTC.TGTAAAATCTCAGCTCT
GGCCTCC-CTGGCCACAGCCTCTCCAGCGCCCGAGTCGAATCTTCTCCAAGCGGTGACC
ACTGGGTGCTGTCTGCCTTCAAATCTCACTAACTCACCCTGACCCCTCAGGTGCCCTCCT
CCACCCCCAGACCTCATGTTTCCTTCTCCCTGGACCCCAAACGGCCATCTGGGGCTCC.G
GAGCCT.GGAATTAGACCTCCAACAGCCCTTCCTGTCCTCCCGGGCCTGGCGACAGCTGG
GGAAAAAGCAGACCAAACCCTGACTGCAGGTGGAGCACAGGCAGGGATGGGCACTGCTAG
GCTGCAAGTGTGCCAGAGACAGAAGGGGCCAGCGGACTGGGGTCTGTGCATTCCTGGAGA
CCCCCGGTGCCACTGCCACCTTGCCAG.GCCTTCTGTGTAGCCCCTGCCTGTCCCAGCCT
CGCCTGCACCCCCCACAGAGAACCTCCCCC.TCATTCCTCATCAAGGGAAGGATTTTTAG
GAGAGCTTCTCAGGCACCCGGGGTGCAGGAAAGGATCTGCCTTTAGCTGCCCAGATCCAG
TGCCAGGCTGCAGCTCCTCCCCAGGAAGTGCCCTGTGCCTGCGCCCTGCAGGTGTCTATG
GG.CCCCGGCCTCACCAGGTGTCCCAACTTCTCTTTGCAG
>Oc299
GTGAGTCCAGCCGGGCCTGGCCCAACACCGGCTCCTTCCGGGGCCCT.GGGGAGGGGGCA
CTGCTCGTGCCCACCACAGCCCAGCCTGGG.ACTCTGTGG.GAAGAACCTCCAGATGAGG
ATG-CAGAGTTGGGGGCCGCCCCCCCCCCACGGTGCGGGAAAGGACAGGGAGGGA
GACTGTGTGGACCCGGAGCCCTGGGCTCCATGGCTGTTCAGCTCCCCC.AGGCAGGCCCA
AGACCCTCCAGGGCCGCTGTCCCCACGGCAGCCCTGCCTC.TGTAAAATCTCAGCTCT
GGCCTCC-CTGCCCACAGCCTCTCCAGCGCCCGAGCCCGAATCTTCTCCAAGCGGTGACC
ACTGGGTGCTGTCTGCCTTCAAATCTCACTAACTCACCCTGACCCCTCAGGTGCCCTCCT
CCACCCCCAGACCTCATGTTTCCTTCTCCCTGGACCCCAAACGGCCATCTGGGGCTCC.G
GAGCCT.GGAATTAGACCTCCAACAGCCCTTCCTGTCCTCCCGGGCCTGGCGACAGCTGG
GGAAAAAGCAGACCAAACCCTGACTGCAGGTGGAGCACAGGCAGGGATGGGCACTGCTAG
GCTGCAAGTGTGCCAGAGACAGAAGGGGCCAGCGGACTGGGGTCTGTGCATTCCTGGAGG
CCCCCGGTGCCACTGCCACCTTGCCAG.GCCTTCTGTGTAGCCCCTGCCTGTCCCAGCCT
CGCCTGCACCCCCCACAGAGAACCTCCCCC.TCATTCCTCATCAATGGAAGGATTTTTAG
GAGAGCTTCTCAGGCACCCAGGGTGTAGGAGAGGATCTGACTTCAGCTGCCCAGATCCAG
TGCCAGGCTGCAGCTCCTCCCCAGGAAGTGCCCTGTGCCTGCGCCCTGCAGGTGTCTATG
GG.CCCCGGCCTCACCAGGTGTCCCAACTTCTCTTTGCAG

>Oc313
GTGAGTCCAGCCGGGCCTGGCCCGACACCGGCTCCTTCCGGGGCCCT.GGGGAGGGG-CA
CTGTTTGTGCCCACCACAGCCGGGCCTGGG.AATCTGTGG.GAAAAACCTCCGGATGAGG
ACG-CAGAGTTGGGGGCCGCCCCCCCCCGTGGTGCGAGAA-AGGACAGGGAGGGC
GACTGCTTGGACCCGGAGCCCTGGGCTCCATGGCTGTTCAGCTCCCCC.AGGCAGGCCCG
AGACCCTCCAGGGCCGCTGTCCCCACGGCAGCCCCGCTTG.TGT--CAGACCTCAGCTCT
GGCCTCC-CTGACCACAACCTGTCCAGCGCCCGAGCCCGAATCTTCTTCAAGATGTTGCC
-TTGGGTGCTGCCTGCCTTCGAATCTCACTTCCTCACCCTGACCCCTCGGGTGCCCTCCT
CCACCCCCAGACCTCATGTTTCCTTCTCCCTGGACCCCTAAGGGCCATCTGGGGCTCC.C
GAGCCT.GGAACCAGGCCTCCAACAGCCCTTCCTGTCCTCCCGGGCCTGGCGACACCTGG
GG-AAGAGCAGAGGGAACCCTGACTACAGGTGCAGCGTGGGCGGGGATGGGCACTAG
GTTGAAAGCTTGCGAGAGATAGACAGGGCCAGGGGACTGGGGTCAGTGCATTCCTGAAGG
CCCCTAGTGCCCCTGCCACCTTGCCAG.GCCTTCCGTGTAGCCCCTGCCTGTCCCAGCCT
CACCTGCACCCCCCACAGAGAACCTCCTCC.TCATTCCTCATCAAAGGAGGGATTTTTAG
GAGAGCTTCTCAGGCACCCAGG-TGCAGGAGAGGATCTGCCTTTAGCTGCCCAGATCCAG
TGCCAGGCTGCAGCTCCTCCCCAGGAAGTGCCCTGTGCCTGTGCCCTGCAGGTGTCTCTA
GG.CCCCGGCCTCACCAGGTGTCCCGACTTCTCTTTGCAG

>Oc493
GTGAGTCCAGCTGGGCCTGGCCCAACACCGGCTCCTTCCGGGGCCCT.GGGGAGGGG-CA
CTGCTCGTGCCCACCACAGCCCAGCCTTGG.ACTCTGTGG.GAAGAACCTCCAGATGAGG
ACG-CAGAGTTGGGGGCCGCCCCCCCCCCACGGTGCGGGAAAGGACAGGGAGGAA
GACTGTGTGGACCCGGAGCCCTGGGCTCCATGGCTGTTCAGCTCCCCC.AGGCAGGCCCA
AGACCCTCCAGGGCCGCTGTCCCCACGGCAGCCCTGCCTC.TGTAAAATCTCAGCTCT
GGCCTCC-CTGCCCACAGCCTCTCCAGCGCCCGAGCCCGAATCTTCTCCAAGCGGTGACC
ACTGGGTGCTGTCTGCCTTCAAATCTCACTAACTCACCCTGACCCCTCAGGTGCCCTCCT
CCACCCCCAGACCTCATGTTTCCTTCTCCCTGGACCCCAAACGGCCATCTGGGGCTCC.G
GAGCCT.GGAATTAGACCTCCAACAGCCCTTCCTGTCCTCCCGGGCCTGGCGACAGCTGG
GGAAAAAGCAGACCAAACCCTGACTGCAGGTGGAGCACAGGCAGGGATGGGCACTGCTAG
GCTGCAAGTGTGCCAGAGACAGAAGGGGCCAGCGGACTGGGGTCTGTGCATTCCTGGAGG
CCCCCGGTGCCACTGCCACCTTGCCAG.GCCTTCTGTGTAGCCCCTGCCTGTCCCAGCCT
CGCCTGCACCCCCCACAGAGAAGCTCCTCC.TCATTCCTCATCAATGGAAGGATTTTTAG
GAGAGCTTCTCAGGCACCCAGGGTGTAGGAGAGGATCTGACTTCAGCTGCCCAGATCCAG
TGCCAGGCTGCAGCTCCTCCCCAGGAAGTGCCCTGTGCCTGCGCCCTGCAGGTGTCTATG
GT.CCCCGGCCTCACCAGGTGTCCCAACTTCTCTTTGCAG
>Oc994
GTGAGTCCAGCTGGGCCTGGCCCAACACCGGCTCCTTCCAGGGCCCT.GGGGAGGGG-CA
CTGCTCGTGCCCACCACAGCCCAGCCTGGG.ACTCTGTGG.GAAGAACCTCCAGATGAGG
ATG-CAGAGTTGGGGGCCGCCCCCCCCCACGGTGCGGGAAAGGACAGGGAGGGA
GACTGTGTGGACCCGGAGCCCTGGGCTCCATGGCTGTTCAGCTCCCCC.AGGCAGGCCCA
AGACCCTCCAGGGCCGCTGTCCCCACGGCAGCCCTGCCTC.TGTGTAAAATCTCAGCTCT
GGCCTCC-CTGGACACAGCCTCTCCAGCGCCCGAGTCGAATCTTCTCCAAGCGGTGACC
ACTGGGTGCTGTCTGCCTTCAAATCTCACTAACTCACCCTGACCCCTCAGGTGCCCTCCT
CCACCCCCAGACCTCATGTTTCCTTCTCCCTGGACCCCAAACGGCCATCTGGGGCTCT.G
GAGCCT.GGAATTAGACCTCCAACAGCCCTTCCTGTCCTCCCGGGCCTGGCGACAGCTGG
GGAAAAAGCAGACCAAACCCTGACTGCAGGTGGAGCACAGTTGGGGACGGGTACTGCTAG
GCTGCAAGTGTGCCAGAGACAGAAGGGGCCAGCGGACTGGGGTCTGTGCATTCCTGGAGG
CCCCCGGTGCCACTGCCACCTTGCCAG.GCCTTCTGTGTAGCCCCTGCCTGTCCCAGCCT
CGCCTGCACCCCCCACAGAGAACCTCCCCC.TCATTCCTCATCAAGGGAGGGATTTTTAG
GAGAGCTTCTCAGGCACCCAGGGTGTAGGAGAGGATCTGACTTCAGCTGCCCAGATCCAG
TGCCAGGCTGCAGCTCCTCCCCAGGAAGTGCCCTGTGCCTGTGCCCTGCAGGTGTCTCTA
GG.CCCCGGCCTCACCAGGTGTCCCGACTTCTCTTTGCAG
>Oc996
GTGAGTCCAGCTGGGCCTGGCCCAACACCGGCTCCTTCCGGGGCCCT.GGGGAGGGG-CA
CTGCTCGTGCCCACCACAGCCCAGCCTGGG.ACTCTGTGG.GAAGAACCTCCAGATGAGG
ATG-CAGAGTTGGGGGCCGCCCCCCCCCACGGTGCGGGCAAGTACAGGGAGGGA
GACTGTGTGGACCCGGAGCCCTGGGCTCCATGGCTGTTCAGCTCCCCC.AGGCAGGCCCA
AGACCCTCCAGGGCCGCTGTCCCCACGGCAGCCCTGCCTC.TGTGTAAAATCTCAGCTCT
GGCCTCC-CTGGCCACAACCTCTCCAGCGCCCGAGTC-GAATCTTCTCCAAGCGGTGACC
ACTGGGTGCTGTCTGCCTTCAAATCTCACTAACTCACCCTGACCCCTCAGGTGCCCTCCT
CCACCCCCAGACCTCATGTTTCCTTCTCCCTGGACCCCAAACGGCCATCTGGGGCTCC.G
GAGCCT.GGAATTAGACCTCCAACAGCCCTTCCTGTCCTCCCGGGCCTGGCAACAGCTGG
GGAAAAAGCAGACCAAACCCTGACTGCAGGTGGAGCACAGTTGGGGACGGGTACTGCTAG
GCTGCAAGTGTGCCAGAGACAGAAGGGGCCAGCGGACTGGGGTCTGTGCATTCCTGGAGG
CCCCCGGTGCCACTGCCACCTTGCCAG.GCCTTCTGTGTAGCCCCTGCCTGTCCCAGCCT
CGCCTGCACCCCCCACAGAGAACCTCCCCCcTCATTCCTCATCAAGGGAGAGATTTTTAG
GAGAGCTTCTCAGGCACCCAGGGTGTAGGAGAGGATCTGACTTCAGCTGCCCAGATCCAG
TGCCAGGCTGCAGCTCCTCCCCAGGAAGTGCCCTGTGCCTGTGCCCTGCAGGTGTCTCTA
GG.CCCCGGCCTCACCAGGTGTCCCGACTTCTCTTTGCAG
>Oc851b
GTGAGTCcagccgggcgtggcccgacaccggctcctTCCGGGGCCCT-GGGGAGGGG-CA
CTGTTTGTGCCCACCACAGCCGGGCCTGGGAATCTGTGG-GAAAAACCTccGGATGAGG
ACG-CAGagttgtgggccgccccccgtggtgcGAGAAAGGACAGGGAGGGC
GACTgcttggacCCGGAGCCCTGGGCTCCATGGCTGTTCAGCTCCCCC-ATGcaggcccg
agaccctccagggccgctgtCCCCACGGCAGCCCCGCTTGTGTCAGACCTCAgctct
gGCCTCC.CTGAcCACAACCTgtccagcgcccgagCCCGAATCTTCTTCAAGATGttgcC
-TTGGGTGCTGCCTGCCTTCGAATCTCACTTCCTCACCCTGACCCCTCGGGTGCCCTCCT
CCACCCCCAGACCTCATGTTTCCTTCTCCCTGGACCCCTAAGGGCCATCTGGGGCTCC-C
GAGCCT-GGAACCAGGCCTCCAACAGCCCTTCCTGTCctCCCGGGCCTGGCGACACCTGG
gg-aagagcagagggaaCCCTGACTACAGGTGCAGcgtgggcggggatgggcactag
gttgaAAGCTTGCGAGAGATagaCAGGGCCAGGGGACTGGGGTCAGTGCATTCCTGAAGG
CCCCTAGTGCCCCTGCCACCTTGCCAG-GCCTTCCgtgtAGCCCCTGCCTGTCCcAGCCT
CACCTGCACCCCCCACAGAGAACCTCCTCC-tCATTCCTCATCAAAGGAGGGATTTTTAG
GAGAGATTCTCAggcacCCAGG-TGCAGGAGAGGAtCTGCCTTTAGCTGCCCAGATCCAG
TGCCAGGCTACAGCTCCTcCCCAGGAAGCGCCCTGTGCCTGTGCCCTGCAGGTGTCTCTA
GG-CCCCGGCCTCACCAGGTgtcccgaCTTCTCTTTGCAG
